# Supplementary material for: Crystal structure of N-{[3-bromo-1-(phenyl­sulfon­yl)-1H-indol-2-yl]meth­yl}benzene­sulfonamide
Source: Acta Crystallogr E Crystallogr Commun. 2015 Sep 17;71(Pt 10):o756–7. doi: 10.1107/S2056989015016874 (PMC4647446; doi:10.1107/S2056989015016874)
Supplement: Supplementary file 1 [file e-71-0o756-sup1.cif]

##############################################################################
#                                                                            #
# This CIF contains the data in a paper accepted for publication in          #
# Acta Crystallographica Section E. It conforms to the requirements of       #
# Notes for Authors for Acta Crystallographica Section E, and has been       #
# peer reviewed under the auspices of the IUCr Commission on Journals.       #
#                                                                            #
# Full details of the Crystallographic Information File format               #
# are given in the paper "The Crystallographic Information File (CIF):       #
# a New Standard Archive File for Crystallography" by S. R. Hall, F. H.      #
# Allen and I. D. Brown [Acta Cryst. (1991), A47, 655-685].                  #
#                                                                            #
# The current version of the core CIF dictionary is obtainable from          #
# ftp://ftp.iucr.org/pub/cif_core.dic.                                       #
#                                                                            #
# Software is freely available for graphical display of the structure(s)     #
# in this CIF. For information consult the CIF software page                 #
# http://www.iucr.org/resources/cif/software.                                #
#                                                                            #
# This file may be used for bona fide research purposes within the           #
# scientific community so long as proper attribution is given to the journal # 
# article from which it was obtained.                                        #
#                                                                            #
##############################################################################
data_global
_audit_creation_method     SHELXL97
_journal_date_recd_electronic     2015-09-07
_journal_date_accepted     2015-09-09
_journal_name_full     'Acta Crystallographica, Section E'
_journal_year     2015
_journal_volume     71
_journal_issue     10
_journal_page_first     o756
_journal_page_last     o757
_journal_paper_category     HO
_journal_paper_doi     10.1107/S2056989015016874
_journal_coeditor_code     HB7501
loop_
    _publ_contact_author_name
    _publ_contact_author_address
    _publ_contact_author_email
    'G. Chakkaravarthi'
;
Department of Physics
CPCL Polytechnic College
Chennai 600 068
India
;
 chakkaravarthi_2005@yahoo.com
    'R. Yamuna'
;
Department of Sciences, Chemistry and Materials Research Lab,
Amrita Vishwa Vidyapeetham University,
Ettimadai, Coimbatore 641 112,
India
;
 ryamuna1@gmail.com
_publ_contact_author_fax     ?
_publ_contact_author_phone     '09940334668'
_publ_section_title
;\
Crystal structure of
<i>N</i>-{[3-bromo-1-(phenylsulfonyl)-1<i>H</i>-indol-2-yl]methyl}\
benzenesulfonamide
;
loop_
    _publ_author_name
    _publ_author_address
    'M. Umadevi'
;
Research and Development Centre,
Bharathiar University
Coimbatore 641 046
India
Department of Chemistry,
Pallavan College of Engineering,
Kanchipuram 631 502,
India
;
    'P. Raju'
;
Department of Organic Chemistry,
University of Madras,
Guindy Campus, Chennai 600 025,
India
;
    'R. Yamuna'
;
Department of Sciences, Chemistry and Materials Research Lab,
Amrita Vishwa Vidyapeetham University,
Ettimadai, Coimbatore 641 112,
India
;
    'A. K. Mohanakrishnan'
;
Department of Organic Chemistry,
University of Madras,
Guindy Campus, Chennai 600 025,
India
;
    'G. Chakkaravarthi'
;
Department of Physics,
CPCL Polytechnic College,
Chennai 600 068,
India
;
data_I
_audit_creation_method     SHELXL-97
_database_code_depnum_ccdc_archive     'CCDC 1423139'
_chemical_name_systematic
;\
<i>N</i>-{[3-Bromo-1-(phenylsulfonyl)-1<i>H</i>-\
indol-2-yl]methyl}benzenesulfonamide
;
_chemical_name_common     ?
_chemical_formula_moiety     'C21 H17 Br N2 O4 S2'
_chemical_formula_sum     'C21 H17 Br N2 O4 S2'
_chemical_formula_weight     505.40
_chemical_melting_point     ?
_symmetry_cell_setting     monoclinic
_symmetry_space_group_name_H-M     'P 21/c'
_symmetry_space_group_name_Hall     '-P 2ybc'
loop_
    _symmetry_equiv_pos_as_xyz
    'x, y, z'
    '-x, y+1/2, -z+1/2'
    '-x, -y, -z'
    'x, -y-1/2, z-1/2'
_cell_length_a     7.5129(6)
_cell_length_b     17.4245(14)
_cell_length_c     16.0988(14)
_cell_angle_alpha     90.00
_cell_angle_beta     98.087(3)
_cell_angle_gamma     90.00
_cell_volume     2086.5(3)
_cell_formula_units_Z     4
_cell_measurement_reflns_used     7461
_cell_measurement_theta_min     2.3
_cell_measurement_theta_max     24.4
_cell_measurement_temperature     295(2)
_exptl_crystal_description     block
_exptl_crystal_colour     colourless
_exptl_crystal_size_max     0.28
_exptl_crystal_size_mid     0.24
_exptl_crystal_size_min     0.22
_exptl_crystal_density_diffrn     1.609
_exptl_crystal_density_meas     ?
_exptl_crystal_density_method     'not measured'
_exptl_crystal_F_000     1024
_exptl_absorpt_coefficient_mu     2.202
_exptl_absorpt_correction_type     multi-scan
_exptl_absorpt_process_details
;
(SADABS; Sheldrick, 1996)
;
_exptl_absorpt_correction_T_min     0.5776
_exptl_absorpt_correction_T_max     0.6430
_exptl_special_details     ?
_diffrn_ambient_temperature     295(2)
_diffrn_radiation_type     MoK\a
_diffrn_radiation_wavelength     0.71073
_diffrn_radiation_source     'fine-focus sealed tube'
_diffrn_radiation_monochromator     graphite
_diffrn_measurement_device_type     'Bruker Kappa APEXII CCD'
_diffrn_measurement_method     '\w and \f scan'
_diffrn_detector_area_resol_mean     ?
_diffrn_reflns_number     23680
_diffrn_reflns_av_R_equivalents     0.0417
_diffrn_reflns_av_sigmaI/netI     0.0276
_diffrn_reflns_theta_min     2.34
_diffrn_reflns_theta_max     25.36
_diffrn_reflns_theta_full     25.36
_diffrn_measured_fraction_theta_max     0.997
_diffrn_measured_fraction_theta_full     0.997
_diffrn_reflns_limit_h_min     -9
_diffrn_reflns_limit_h_max     8
_diffrn_reflns_limit_k_min     -20
_diffrn_reflns_limit_k_max     20
_diffrn_reflns_limit_l_min     -19
_diffrn_reflns_limit_l_max     19
_diffrn_standards_number     0
_diffrn_standards_interval_count     ?
_diffrn_standards_interval_time     0
_diffrn_standards_decay_%     ?
_refine_special_details
;
Refinement of <i>F</i>^2^ against ALL reflections. The weighted <i>R</i>-factor
<i>wR</i> and goodness of fit <i>S</i> are based on <i>F</i>^2^, conventional
<i>R</i>-factors <i>R</i> are based on <i>F</i>, with <i>F</i> set to zero for
negative <i>F</i>^2^. The threshold expression of <i>F</i>^2^ >
\s(<i>F</i>^2^) is used only for calculating <i>R</i>-factors(gt) <i>etc</i>.
and is not relevant to the choice of reflections for refinement.
<i>R</i>-factors based on <i>F</i>^2^ are statistically about twice as large
as those based on <i>F</i>, and <i>R</i>- factors based on ALL data will be
even larger.
;
_reflns_number_total     3808
_reflns_number_gt     2942
_reflns_threshold_expression     I>2\s(I)
_refine_ls_structure_factor_coef     Fsqd
_refine_ls_matrix_type     full
_refine_ls_R_factor_all     0.0533
_refine_ls_R_factor_gt     0.0361
_refine_ls_wR_factor_gt     0.0904
_refine_ls_wR_factor_ref     0.1001
_refine_ls_goodness_of_fit_ref     1.015
_refine_ls_restrained_S_all     1.015
_refine_ls_number_reflns     3808
_refine_ls_number_parameters     275
_refine_ls_number_restraints     1
_refine_ls_hydrogen_treatment     mixed
_refine_ls_weighting_scheme     calc
_refine_ls_weighting_details
         'calc w=1/[\s^2^(Fo^2^)+(0.0550P)^2^+0.8751P] where P=(Fo^2^+2Fc^2^)/3'
_atom_sites_solution_hydrogens     geom
_atom_sites_solution_primary     direct
_atom_sites_solution_secondary     difmap
_refine_ls_shift/su_max     0.000
_refine_ls_shift/su_mean     0.000
_refine_diff_density_max     0.599
_refine_diff_density_min     -0.399
_refine_ls_extinction_method     none
_refine_ls_extinction_coef     ?
loop_
    _atom_type_symbol
    _atom_type_description
    _atom_type_scat_dispersion_real
    _atom_type_scat_dispersion_imag
    _atom_type_scat_source
    'C' 'C' 0.0033 0.0016
                         'International Tables Vol C Tables 4.2.6.8 and 6.1.1.4'
    'H' 'H' 0.0000 0.0000
                         'International Tables Vol C Tables 4.2.6.8 and 6.1.1.4'
    'N' 'N' 0.0061 0.0033
                         'International Tables Vol C Tables 4.2.6.8 and 6.1.1.4'
    'O' 'O' 0.0106 0.0060
                         'International Tables Vol C Tables 4.2.6.8 and 6.1.1.4'
    'S' 'S' 0.1246 0.1234
                         'International Tables Vol C Tables 4.2.6.8 and 6.1.1.4'
    'Br' 'Br' -0.2901 2.4595
                         'International Tables Vol C Tables 4.2.6.8 and 6.1.1.4'
_computing_data_collection
;
APEX2 (Bruker, 2004)
;
_computing_cell_refinement
;
SAINT (Bruker, 2004)
;
_computing_data_reduction
;
SAINT (Bruker, 2004)
;
_computing_structure_solution
;
SHELXS97 (Sheldrick, 2008)
;
_computing_structure_refinement
;
SHELXL97 (Sheldrick, 2008)
;
_computing_molecular_graphics
;
PLATON (Spek, 2009)
;
_computing_publication_material
;
SHELXL97 (Sheldrick, 2008) and PLATON (Spek, 2009)
;
loop_
    _atom_site_type_symbol
    _atom_site_label
    _atom_site_fract_x
    _atom_site_fract_y
    _atom_site_fract_z
    _atom_site_U_iso_or_equiv
    _atom_site_adp_type
    _atom_site_calc_flag
    _atom_site_refinement_flags
    _atom_site_occupancy
    _atom_site_symmetry_multiplicity
    _atom_site_disorder_assembly
    _atom_site_disorder_group
    C C1 0.2432(4) 0.19281(14) 0.09825(16) 0.0381(6) Uani d . 1 1 . .
    C C2 0.1728(4) 0.25496(16) 0.13721(19) 0.0481(7) Uani d . 1 1 . .
    H H2 0.2437 0.2827 0.1788 0.058 Uiso calc R 1 1 . .
    C C3 -0.0038(4) 0.27433(19) 0.1127(2) 0.0594(8) Uani d . 1 1 . .
    H H3 -0.0543 0.3151 0.1384 0.071 Uiso calc R 1 1 . .
    C C4 -0.1065(4) 0.2335(2) 0.0501(2) 0.0611(9) Uani d . 1 1 . .
    H H4 -0.2255 0.2476 0.0332 0.073 Uiso calc R 1 1 . .
    C C5 -0.0355(4) 0.1724(2) 0.0126(2) 0.0601(8) Uani d . 1 1 . .
    H H5 -0.1065 0.1450 -0.0293 0.072 Uiso calc R 1 1 . .
    C C6 0.1410(4) 0.15136(17) 0.03663(18) 0.0498(7) Uani d . 1 1 . .
    H H6 0.1900 0.1098 0.0115 0.060 Uiso calc R 1 1 . .
    C C7 0.4610(4) 0.02955(14) 0.20280(17) 0.0396(6) Uani d . 1 1 . .
    C C8 0.4202(4) 0.00661(15) 0.27698(19) 0.0460(7) Uani d . 1 1 . .
    C C9 0.4154(4) 0.07015(17) 0.33242(18) 0.0453(7) Uani d . 1 1 . .
    C C10 0.3906(5) 0.0770(2) 0.4160(2) 0.0625(9) Uani d . 1 1 . .
    H H10 0.3682 0.0340 0.4471 0.075 Uiso calc R 1 1 . .
    C C11 0.4000(5) 0.1484(3) 0.4513(2) 0.0736(11) Uani d . 1 1 . .
    H H11 0.3829 0.1540 0.5071 0.088 Uiso calc R 1 1 . .
    C C12 0.4344(5) 0.2125(2) 0.4059(2) 0.0692(10) Uani d . 1 1 . .
    H H12 0.4376 0.2605 0.4314 0.083 Uiso calc R 1 1 . .
    C C13 0.4638(4) 0.20715(18) 0.32402(18) 0.0544(8) Uani d . 1 1 . .
    H H13 0.4891 0.2503 0.2938 0.065 Uiso calc R 1 1 . .
    C C14 0.4545(4) 0.13474(16) 0.28803(16) 0.0408(6) Uani d . 1 1 . .
    C C15 0.5031(4) -0.01861(16) 0.13068(18) 0.0494(7) Uani d . 1 1 . .
    H H15A 0.4799 -0.0719 0.1430 0.059 Uiso calc R 1 1 . .
    H H15B 0.4206 -0.0045 0.0812 0.059 Uiso calc R 1 1 . .
    N N2 0.6852(4) -0.01280(14) 0.11069(15) 0.0499(6) Uani d D 1 1 . .
    C C16 0.8919(4) 0.02153(17) 0.26010(18) 0.0480(7) Uani d . 1 1 . .
    C C17 0.8597(5) -0.0015(2) 0.3376(2) 0.0676(9) Uani d . 1 1 . .
    H H17 0.8240 -0.0515 0.3468 0.081 Uiso calc R 1 1 . .
    C C18 0.8818(6) 0.0519(4) 0.4024(2) 0.0907(15) Uani d . 1 1 . .
    H H18 0.8611 0.0378 0.4559 0.109 Uiso calc R 1 1 . .
    C C19 0.9337(6) 0.1249(3) 0.3874(3) 0.0932(15) Uani d . 1 1 . .
    H H19 0.9473 0.1604 0.4310 0.112 Uiso calc R 1 1 . .
    C C20 0.9656(6) 0.1467(2) 0.3107(3) 0.0802(11) Uani d . 1 1 . .
    H H20 1.0023 0.1966 0.3017 0.096 Uiso calc R 1 1 . .
    C C21 0.9440(5) 0.09537(18) 0.2461(2) 0.0615(9) Uani d . 1 1 . .
    H H21 0.9645 0.1103 0.1928 0.074 Uiso calc R 1 1 . .
    N N1 0.4842(3) 0.11047(11) 0.20700(13) 0.0390(5) Uani d . 1 1 . .
    O O1 0.5276(3) 0.12773(11) 0.05899(11) 0.0453(5) Uani d . 1 1 . .
    O O2 0.5650(3) 0.23686(10) 0.15614(13) 0.0495(5) Uani d . 1 1 . .
    O O3 1.0073(3) -0.03343(15) 0.12907(15) 0.0726(7) Uani d . 1 1 . .
    O O4 0.8142(4) -0.11538(13) 0.20432(18) 0.0801(8) Uani d . 1 1 . .
    S S1 0.47029(9) 0.16993(3) 0.12591(4) 0.03756(17) Uani d . 1 1 . .
    S S2 0.85938(11) -0.04228(4) 0.17424(5) 0.0547(2) Uani d . 1 1 . .
    Br Br1 0.39126(5) -0.095232(19) 0.30887(3) 0.07287(16) Uani d . 1 1 . .
    H H2A 0.709(4) 0.0315(11) 0.0891(19) 0.063(10) Uiso d D 1 1 . .
loop_
    _atom_site_aniso_label
    _atom_site_aniso_U_11
    _atom_site_aniso_U_22
    _atom_site_aniso_U_33
    _atom_site_aniso_U_12
    _atom_site_aniso_U_13
    _atom_site_aniso_U_23
    C1 0.0491(15) 0.0309(13) 0.0358(14) 0.0022(11) 0.0105(12) 0.0067(11)
    C2 0.0550(18) 0.0405(15) 0.0503(17) 0.0039(13) 0.0131(14) -0.0015(13)
    C3 0.060(2) 0.0540(19) 0.068(2) 0.0136(15) 0.0194(17) 0.0043(16)
    C4 0.0473(18) 0.074(2) 0.063(2) 0.0076(16) 0.0136(16) 0.0215(18)
    C5 0.057(2) 0.070(2) 0.0511(19) -0.0028(16) -0.0004(15) 0.0005(16)
    C6 0.0585(18) 0.0481(16) 0.0429(16) 0.0051(14) 0.0071(14) -0.0033(13)
    C7 0.0458(15) 0.0278(13) 0.0426(16) 0.0014(11) -0.0027(12) -0.0019(11)
    C8 0.0471(16) 0.0343(14) 0.0553(18) 0.0013(12) 0.0029(13) 0.0114(13)
    C9 0.0449(16) 0.0508(16) 0.0395(16) 0.0082(13) 0.0032(12) 0.0066(13)
    C10 0.060(2) 0.083(2) 0.0459(19) 0.0155(18) 0.0124(15) 0.0165(17)
    C11 0.082(3) 0.103(3) 0.0357(18) 0.020(2) 0.0081(17) -0.011(2)
    C12 0.084(2) 0.075(2) 0.047(2) 0.0125(19) 0.0021(17) -0.0225(18)
    C13 0.071(2) 0.0479(17) 0.0427(17) 0.0051(15) 0.0013(14) -0.0102(14)
    C14 0.0477(15) 0.0429(15) 0.0305(14) 0.0059(12) 0.0016(12) -0.0033(12)
    C15 0.066(2) 0.0318(14) 0.0467(17) -0.0015(13) -0.0036(14) -0.0077(12)
    N2 0.0670(17) 0.0384(13) 0.0434(14) 0.0101(12) 0.0046(12) -0.0085(11)
    C16 0.0510(17) 0.0538(17) 0.0376(16) 0.0071(14) 0.0004(13) -0.0008(13)
    C17 0.064(2) 0.087(3) 0.050(2) 0.0044(19) 0.0009(16) 0.0105(19)
    C18 0.070(3) 0.165(5) 0.036(2) 0.011(3) 0.0040(17) -0.011(3)
    C19 0.069(3) 0.130(4) 0.076(3) 0.009(3) -0.004(2) -0.053(3)
    C20 0.082(3) 0.079(3) 0.077(3) -0.003(2) -0.002(2) -0.030(2)
    C21 0.073(2) 0.057(2) 0.054(2) 0.0000(16) 0.0075(17) -0.0085(16)
    N1 0.0539(14) 0.0284(11) 0.0333(12) 0.0019(9) 0.0017(10) -0.0019(9)
    O1 0.0563(12) 0.0433(10) 0.0378(11) 0.0081(9) 0.0116(9) 0.0007(8)
    O2 0.0572(12) 0.0313(9) 0.0611(13) -0.0067(8) 0.0115(10) -0.0007(9)
    O3 0.0705(15) 0.0824(17) 0.0664(15) 0.0217(13) 0.0144(12) -0.0178(13)
    O4 0.103(2) 0.0382(12) 0.0928(19) 0.0131(12) -0.0088(15) 0.0084(12)
    S1 0.0483(4) 0.0282(3) 0.0369(4) 0.0012(3) 0.0085(3) 0.0019(3)
    S2 0.0689(5) 0.0416(4) 0.0516(5) 0.0154(4) 0.0018(4) -0.0060(3)
    Br1 0.0843(3) 0.0436(2) 0.0925(3) -0.00243(16) 0.0188(2) 0.02590(17)
_geom_special_details
;
All e.s.d.'s (except the e.s.d. in the dihedral angle between two l.s. planes)
are estimated using the full covariance matrix. The cell e.s.d.'s are taken
into account individually in the estimation of e.s.d.'s in distances, angles
and torsion angles; correlations between e.s.d.'s in cell parameters are only
used when they are defined by crystal symmetry. An approximate (isotropic)
treatment of cell e.s.d.'s is used for estimating e.s.d.'s involving l.s.
planes.
;
loop_
    _geom_bond_atom_site_label_1
    _geom_bond_atom_site_label_2
    _geom_bond_site_symmetry_2
    _geom_bond_distance
    _geom_bond_publ_flag
    C1 C6 . 1.371(4) ?
    C1 C2 . 1.393(4) ?
    C1 S1 . 1.748(3) ?
    C2 C3 . 1.372(4) ?
    C2 H2 . 0.9300 ?
    C3 C4 . 1.377(5) ?
    C3 H3 . 0.9300 ?
    C4 C5 . 1.369(5) ?
    C4 H4 . 0.9300 ?
    C5 C6 . 1.378(4) ?
    C5 H5 . 0.9300 ?
    C6 H6 . 0.9300 ?
    C7 C8 . 1.336(4) ?
    C7 N1 . 1.421(3) ?
    C7 C15 . 1.502(4) ?
    C8 C9 . 1.426(4) ?
    C8 Br1 . 1.868(3) ?
    C9 C14 . 1.387(4) ?
    C9 C10 . 1.388(4) ?
    C10 C11 . 1.367(5) ?
    C10 H10 . 0.9300 ?
    C11 C12 . 1.380(5) ?
    C11 H11 . 0.9300 ?
    C12 C13 . 1.370(4) ?
    C12 H12 . 0.9300 ?
    C13 C14 . 1.386(4) ?
    C13 H13 . 0.9300 ?
    C14 N1 . 1.418(3) ?
    C15 N2 . 1.453(4) ?
    C15 H15A . 0.9700 ?
    C15 H15B . 0.9700 ?
    N2 S2 . 1.627(3) ?
    N2 H2A . 0.874(10) ?
    C16 C17 . 1.364(5) ?
    C16 C21 . 1.373(4) ?
    C16 S2 . 1.764(3) ?
    C17 C18 . 1.391(6) ?
    C17 H17 . 0.9300 ?
    C18 C19 . 1.361(7) ?
    C18 H18 . 0.9300 ?
    C19 C20 . 1.346(7) ?
    C19 H19 . 0.9300 ?
    C20 C21 . 1.363(5) ?
    C20 H20 . 0.9300 ?
    C21 H21 . 0.9300 ?
    N1 S1 . 1.659(2) ?
    O1 S1 . 1.4203(19) ?
    O2 S1 . 1.416(2) ?
    O3 S2 . 1.419(3) ?
    O4 S2 . 1.421(3) ?
loop_
    _geom_angle_atom_site_label_1
    _geom_angle_atom_site_label_2
    _geom_angle_atom_site_label_3
    _geom_angle_site_symmetry_1
    _geom_angle_site_symmetry_3
    _geom_angle
    _geom_angle_publ_flag
    C6 C1 C2 . . 121.7(3) ?
    C6 C1 S1 . . 119.4(2) ?
    C2 C1 S1 . . 118.8(2) ?
    C3 C2 C1 . . 118.4(3) ?
    C3 C2 H2 . . 120.8 ?
    C1 C2 H2 . . 120.8 ?
    C2 C3 C4 . . 120.2(3) ?
    C2 C3 H3 . . 119.9 ?
    C4 C3 H3 . . 119.9 ?
    C5 C4 C3 . . 120.7(3) ?
    C5 C4 H4 . . 119.6 ?
    C3 C4 H4 . . 119.6 ?
    C4 C5 C6 . . 120.2(3) ?
    C4 C5 H5 . . 119.9 ?
    C6 C5 H5 . . 119.9 ?
    C1 C6 C5 . . 118.8(3) ?
    C1 C6 H6 . . 120.6 ?
    C5 C6 H6 . . 120.6 ?
    C8 C7 N1 . . 107.2(2) ?
    C8 C7 C15 . . 128.6(2) ?
    N1 C7 C15 . . 123.6(2) ?
    C7 C8 C9 . . 110.9(2) ?
    C7 C8 Br1 . . 125.5(2) ?
    C9 C8 Br1 . . 123.5(2) ?
    C14 C9 C10 . . 119.8(3) ?
    C14 C9 C8 . . 106.4(2) ?
    C10 C9 C8 . . 133.7(3) ?
    C11 C10 C9 . . 118.4(3) ?
    C11 C10 H10 . . 120.8 ?
    C9 C10 H10 . . 120.8 ?
    C10 C11 C12 . . 121.3(3) ?
    C10 C11 H11 . . 119.4 ?
    C12 C11 H11 . . 119.4 ?
    C13 C12 C11 . . 121.5(3) ?
    C13 C12 H12 . . 119.3 ?
    C11 C12 H12 . . 119.3 ?
    C12 C13 C14 . . 117.3(3) ?
    C12 C13 H13 . . 121.3 ?
    C14 C13 H13 . . 121.3 ?
    C13 C14 C9 . . 121.7(3) ?
    C13 C14 N1 . . 130.6(3) ?
    C9 C14 N1 . . 107.7(2) ?
    N2 C15 C7 . . 116.1(2) ?
    N2 C15 H15A . . 108.3 ?
    C7 C15 H15A . . 108.3 ?
    N2 C15 H15B . . 108.3 ?
    C7 C15 H15B . . 108.3 ?
    H15A C15 H15B . . 107.4 ?
    C15 N2 S2 . . 122.6(2) ?
    C15 N2 H2A . . 113(2) ?
    S2 N2 H2A . . 110(2) ?
    C17 C16 C21 . . 121.1(3) ?
    C17 C16 S2 . . 120.6(3) ?
    C21 C16 S2 . . 118.3(2) ?
    C16 C17 C18 . . 118.1(4) ?
    C16 C17 H17 . . 121.0 ?
    C18 C17 H17 . . 121.0 ?
    C19 C18 C17 . . 120.0(4) ?
    C19 C18 H18 . . 120.0 ?
    C17 C18 H18 . . 120.0 ?
    C20 C19 C18 . . 121.2(4) ?
    C20 C19 H19 . . 119.4 ?
    C18 C19 H19 . . 119.4 ?
    C19 C20 C21 . . 119.9(4) ?
    C19 C20 H20 . . 120.1 ?
    C21 C20 H20 . . 120.1 ?
    C20 C21 C16 . . 119.7(4) ?
    C20 C21 H21 . . 120.1 ?
    C16 C21 H21 . . 120.1 ?
    C14 N1 C7 . . 107.8(2) ?
    C14 N1 S1 . . 122.48(17) ?
    C7 N1 S1 . . 126.06(17) ?
    O2 S1 O1 . . 119.71(12) ?
    O2 S1 N1 . . 105.73(12) ?
    O1 S1 N1 . . 106.35(11) ?
    O2 S1 C1 . . 108.96(12) ?
    O1 S1 C1 . . 108.32(12) ?
    N1 S1 C1 . . 107.10(12) ?
    O3 S2 O4 . . 120.92(16) ?
    O3 S2 N2 . . 105.18(15) ?
    O4 S2 N2 . . 106.73(15) ?
    O3 S2 C16 . . 107.51(15) ?
    O4 S2 C16 . . 108.14(16) ?
    N2 S2 C16 . . 107.71(13) ?
loop_
    _geom_torsion_atom_site_label_1
    _geom_torsion_atom_site_label_2
    _geom_torsion_atom_site_label_3
    _geom_torsion_atom_site_label_4
    _geom_torsion_site_symmetry_1
    _geom_torsion_site_symmetry_2
    _geom_torsion_site_symmetry_3
    _geom_torsion_site_symmetry_4
    _geom_torsion
    _geom_torsion_publ_flag
    C6 C1 C2 C3 . . . . 0.2(4) ?
    S1 C1 C2 C3 . . . . 177.5(2) ?
    C1 C2 C3 C4 . . . . -1.0(5) ?
    C2 C3 C4 C5 . . . . 1.2(5) ?
    C3 C4 C5 C6 . . . . -0.5(5) ?
    C2 C1 C6 C5 . . . . 0.4(4) ?
    S1 C1 C6 C5 . . . . -176.9(2) ?
    C4 C5 C6 C1 . . . . -0.3(5) ?
    N1 C7 C8 C9 . . . . -0.2(3) ?
    C15 C7 C8 C9 . . . . 171.5(3) ?
    N1 C7 C8 Br1 . . . . -175.46(19) ?
    C15 C7 C8 Br1 . . . . -3.8(4) ?
    C7 C8 C9 C14 . . . . 0.5(3) ?
    Br1 C8 C9 C14 . . . . 175.8(2) ?
    C7 C8 C9 C10 . . . . -175.7(3) ?
    Br1 C8 C9 C10 . . . . -0.3(5) ?
    C14 C9 C10 C11 . . . . 2.1(5) ?
    C8 C9 C10 C11 . . . . 177.8(3) ?
    C9 C10 C11 C12 . . . . -0.4(5) ?
    C10 C11 C12 C13 . . . . -1.2(6) ?
    C11 C12 C13 C14 . . . . 1.2(5) ?
    C12 C13 C14 C9 . . . . 0.6(4) ?
    C12 C13 C14 N1 . . . . -177.5(3) ?
    C10 C9 C14 C13 . . . . -2.2(4) ?
    C8 C9 C14 C13 . . . . -179.0(3) ?
    C10 C9 C14 N1 . . . . 176.3(3) ?
    C8 C9 C14 N1 . . . . -0.5(3) ?
    C8 C7 C15 N2 . . . . -114.1(3) ?
    N1 C7 C15 N2 . . . . 56.3(4) ?
    C7 C15 N2 S2 . . . . 66.0(3) ?
    C21 C16 C17 C18 . . . . -0.2(5) ?
    S2 C16 C17 C18 . . . . -177.9(3) ?
    C16 C17 C18 C19 . . . . 0.2(6) ?
    C17 C18 C19 C20 . . . . -0.5(7) ?
    C18 C19 C20 C21 . . . . 0.8(7) ?
    C19 C20 C21 C16 . . . . -0.8(6) ?
    C17 C16 C21 C20 . . . . 0.5(5) ?
    S2 C16 C21 C20 . . . . 178.2(3) ?
    C13 C14 N1 C7 . . . . 178.7(3) ?
    C9 C14 N1 C7 . . . . 0.4(3) ?
    C13 C14 N1 S1 . . . . -21.7(4) ?
    C9 C14 N1 S1 . . . . 159.99(19) ?
    C8 C7 N1 C14 . . . . -0.1(3) ?
    C15 C7 N1 C14 . . . . -172.3(2) ?
    C8 C7 N1 S1 . . . . -158.8(2) ?
    C15 C7 N1 S1 . . . . 29.0(4) ?
    C14 N1 S1 O2 . . . . 45.3(2) ?
    C7 N1 S1 O2 . . . . -158.9(2) ?
    C14 N1 S1 O1 . . . . 173.6(2) ?
    C7 N1 S1 O1 . . . . -30.7(3) ?
    C14 N1 S1 C1 . . . . -70.8(2) ?
    C7 N1 S1 C1 . . . . 85.0(2) ?
    C6 C1 S1 O2 . . . . 151.8(2) ?
    C2 C1 S1 O2 . . . . -25.6(2) ?
    C6 C1 S1 O1 . . . . 20.0(3) ?
    C2 C1 S1 O1 . . . . -157.4(2) ?
    C6 C1 S1 N1 . . . . -94.3(2) ?
    C2 C1 S1 N1 . . . . 88.3(2) ?
    C15 N2 S2 O3 . . . . 174.6(2) ?
    C15 N2 S2 O4 . . . . 45.0(3) ?
    C15 N2 S2 C16 . . . . -70.9(2) ?
    C17 C16 S2 O3 . . . . -136.9(3) ?
    C21 C16 S2 O3 . . . . 45.3(3) ?
    C17 C16 S2 O4 . . . . -4.8(3) ?
    C21 C16 S2 O4 . . . . 177.4(3) ?
    C17 C16 S2 N2 . . . . 110.2(3) ?
    C21 C16 S2 N2 . . . . -67.5(3) ?
loop_
    _geom_hbond_atom_site_label_D
    _geom_hbond_atom_site_label_H
    _geom_hbond_atom_site_label_A
    _geom_hbond_site_symmetry_A
    _geom_hbond_distance_DH
    _geom_hbond_distance_HA
    _geom_hbond_distance_DA
    _geom_hbond_angle_DHA
    _geom_hbond_publ_flag
    N2 H2A O1 . 0.874(10) 2.17(3) 2.795(3) 128(3) y
    C13 H13 O2 . 0.93 2.38 2.954(4) 120 y
    C21 H21 Cg2 1_655 0.93 2.81 3.667(3) 155 y
_iucr_refine_instructions_details
;
TITL UMA in P2(1)/c
CELL  0.71073   7.5129  17.4245  16.0988   90.000   98.087   90.000
ZERR     4.00   0.0006   0.0014   0.0014    0.000    0.003    0.000
LATT   1
SYMM  - X, 1/2 + Y, 1/2 - Z
SFAC  C    H    N    O    S    BR
UNIT  84   68   8    16   8    4
MERG   2
OMIT     0   1   1
DFIX  0.88 0.01 N2 H2A
FMAP   2
PLAN   20
SIZE     0.22   0.24   0.28
ACTA
BOND   $H
CONF
HTAB N2 O1
HTAB C13 O2
HTAB C15 BR1
HTAB C17 O4
L.S.  7
TEMP    22.00
WGHT    0.055000    0.875100
FVAR       0.11751
C1    1    0.243201    0.192813    0.098247    11.00000    0.04905    0.03089 =
         0.03575    0.00674    0.01047    0.00220
C2    1    0.172794    0.254960    0.137210    11.00000    0.05500    0.04054 =
         0.05034   -0.00148    0.01311    0.00389
AFIX  43
H2    2    0.243717    0.282653    0.178812    11.00000   -1.20000
AFIX   0
C3    1   -0.003816    0.274326    0.112699    11.00000    0.05952    0.05398 =
         0.06764    0.00431    0.01944    0.01362
AFIX  43
H3    2   -0.054308    0.315134    0.138402    11.00000   -1.20000
AFIX   0
C4    1   -0.106540    0.233504    0.050138    11.00000    0.04735    0.07432 =
         0.06334    0.02149    0.01359    0.00762
AFIX  43
H4    2   -0.225506    0.247602    0.033213    11.00000   -1.20000
AFIX   0
C5    1   -0.035477    0.172396    0.012582    11.00000    0.05695    0.06984 =
         0.05111    0.00054   -0.00043   -0.00277
AFIX  43
H5    2   -0.106526    0.145029   -0.029260    11.00000   -1.20000
AFIX   0
C6    1    0.141028    0.151358    0.036634    11.00000    0.05854    0.04806 =
         0.04291   -0.00328    0.00708    0.00506
AFIX  43
H6    2    0.189996    0.109794    0.011538    11.00000   -1.20000
AFIX   0
C7    1    0.461021    0.029549    0.202797    11.00000    0.04584    0.02784 =
         0.04260   -0.00188   -0.00274    0.00143
C8    1    0.420150    0.006606    0.276983    11.00000    0.04708    0.03431 =
         0.05534    0.01137    0.00286    0.00131
C9    1    0.415397    0.070149    0.332423    11.00000    0.04495    0.05078 =
         0.03949    0.00658    0.00319    0.00819
C10   1    0.390628    0.076960    0.415959    11.00000    0.06036    0.08259 =
         0.04588    0.01649    0.01241    0.01555
AFIX  43
H10   2    0.368211    0.033951    0.447089    11.00000   -1.20000
AFIX   0
C11   1    0.399998    0.148443    0.451340    11.00000    0.08155    0.10350 =
         0.03574   -0.01054    0.00811    0.02044
AFIX  43
H11   2    0.382871    0.153957    0.507127    11.00000   -1.20000
AFIX   0
C12   1    0.434369    0.212547    0.405873    11.00000    0.08365    0.07454 =
         0.04734   -0.02246    0.00209    0.01255
AFIX  43
H12   2    0.437615    0.260513    0.431376    11.00000   -1.20000
AFIX   0
C13   1    0.463825    0.207151    0.324015    11.00000    0.07073    0.04790 =
         0.04268   -0.01016    0.00133    0.00505
AFIX  43
H13   2    0.489072    0.250341    0.293801    11.00000   -1.20000
AFIX   0
C14   1    0.454494    0.134745    0.288028    11.00000    0.04773    0.04292 =
         0.03053   -0.00329    0.00156    0.00585
C15   1    0.503076   -0.018610    0.130684    11.00000    0.06648    0.03182 =
         0.04669   -0.00770   -0.00357   -0.00148
AFIX  23
H15A  2    0.479942   -0.071883    0.143005    11.00000   -1.20000
H15B  2    0.420559   -0.004472    0.081191    11.00000   -1.20000
AFIX   0
N2    3    0.685237   -0.012801    0.110692    11.00000    0.06703    0.03840 =
         0.04344   -0.00851    0.00456    0.01007
C16   1    0.891892    0.021528    0.260096    11.00000    0.05100    0.05378 =
         0.03756   -0.00082    0.00038    0.00712
C17   1    0.859686   -0.001504    0.337567    11.00000    0.06372    0.08685 =
         0.05032    0.01052    0.00088    0.00442
AFIX  43
H17   2    0.823967   -0.051521    0.346807    11.00000   -1.20000
AFIX   0
C18   1    0.881789    0.051950    0.402357    11.00000    0.07035    0.16479 =
         0.03593   -0.01108    0.00399    0.01132
AFIX  43
H18   2    0.861121    0.037834    0.455887    11.00000   -1.20000
AFIX   0
C19   1    0.933672    0.124927    0.387428    11.00000    0.06914    0.13005 =
         0.07624   -0.05260   -0.00383    0.00867
AFIX  43
H19   2    0.947294    0.160387    0.431036    11.00000   -1.20000
AFIX   0
C20   1    0.965609    0.146673    0.310656    11.00000    0.08160    0.07864 =
         0.07671   -0.02987   -0.00180   -0.00290
AFIX  43
H20   2    1.002324    0.196595    0.301675    11.00000   -1.20000
AFIX   0
C21   1    0.944021    0.095369    0.246118    11.00000    0.07284    0.05741 =
         0.05386   -0.00851    0.00755    0.00000
AFIX  43
H21   2    0.964524    0.110328    0.192826    11.00000   -1.20000
AFIX   0
N1    3    0.484157    0.110469    0.207004    11.00000    0.05389    0.02845 =
         0.03325   -0.00188    0.00171    0.00191
O1    4    0.527628    0.127734    0.058992    11.00000    0.05631    0.04332 =
         0.03783    0.00069    0.01159    0.00814
O2    4    0.564990    0.236860    0.156137    11.00000    0.05715    0.03127 =
         0.06108   -0.00068    0.01148   -0.00666
O3    4    1.007296   -0.033427    0.129070    11.00000    0.07052    0.08236 =
         0.06643   -0.01782    0.01442    0.02167
O4    4    0.814202   -0.115381    0.204317    11.00000    0.10266    0.03824 =
         0.09280    0.00841   -0.00881    0.01309
S1    5    0.470285    0.169934    0.125907    11.00000    0.04831    0.02817 =
         0.03692    0.00187    0.00852    0.00117
S2    5    0.859383   -0.042283    0.174236    11.00000    0.06892    0.04158 =
         0.05158   -0.00595    0.00178    0.01543
BR1   6    0.391259   -0.095232    0.308870    11.00000    0.08430    0.04364 =
         0.09250    0.02590    0.01884   -0.00243
H2A   2    0.708704    0.031491    0.089121    11.00000    0.06328
HKLF 4
REM  UMA in P2(1)/c
REM R1 =  0.0361 for   2942 Fo > 4sig(Fo)  and  0.0533 for all   3808 data
REM    275 parameters refined using      1 restraints
END
WGHT      0.0550      0.8751
REM Highest difference peak  0.599,  deepest hole -0.399,  1-sigma level  0.059
Q1    1   0.5259 -0.0911  0.3038  11.00000  0.05    0.60
Q2    1   0.2484 -0.0930  0.3169  11.00000  0.05    0.56
Q3    1   0.3385 -0.1158  0.2598  11.00000  0.05    0.48
Q4    1   0.3391  0.1776  0.1247  11.00000  0.05    0.42
Q5    1   0.8767 -0.0083  0.2159  11.00000  0.05    0.29
Q6    1   0.2256  0.2230  0.1108  11.00000  0.05    0.25
Q7    1   0.7399 -0.0415  0.1623  11.00000  0.05    0.24
Q8    1   0.4789  0.1356  0.1740  11.00000  0.05    0.24
Q9    1   0.5946  0.1597  0.1003  11.00000  0.05    0.24
Q10   1   0.6099  0.1912  0.1160  11.00000  0.05    0.23
Q11   1   0.4303  0.1381  0.0637  11.00000  0.05    0.23
Q12   1   0.4672  0.0080  0.1781  11.00000  0.05    0.23
Q13   1   0.5136  0.0151  0.2519  11.00000  0.05    0.23
Q14   1   0.4575  0.1259  0.2472  11.00000  0.05    0.23
Q15   1   1.0178 -0.0389  0.1606  11.00000  0.05    0.22
Q16   1   0.4374 -0.0314  0.2945  11.00000  0.05    0.22
Q17   1   0.5992 -0.0281  0.1395  11.00000  0.05    0.21
Q18   1   0.4755  0.2227  0.1663  11.00000  0.05    0.21
Q19   1   0.3635  0.0285  0.2173  11.00000  0.05    0.21
Q20   1   0.4572  0.0753  0.1986  11.00000  0.05    0.20
;
