# Supplementary material for: Crystal structure of N-{[3-bromo-1-(phenyl­sulfon­yl)-1H-indol-2-yl]meth­yl}benzene­sulfonamide
Source: Acta Crystallogr E Crystallogr Commun. 2015 Sep 17;71(Pt 10):o756–7. doi: 10.1107/S2056989015016874 (PMC4647446; doi:10.1107/S2056989015016874)
Supplement: Supplementary file 2 [file e-71-0o756-Isup2.hkl]

#
# h,k,l, Fc-squared, Fo-squared, sigma(Fo-squared) and status flag
#
data_I
_shelx_title ' UMA in P2(1)/c'
_shelx_refln_list_code          4
_shelx_F_calc_maximum      264.30
_exptl_crystal_F_000      1024.00
_reflns_d_resolution_high  0.8297
 
loop_
 _symmetry_equiv_pos_as_xyz
 'x, y, z'
 '-x, y+1/2, -z+1/2'
 '-x, -y, -z'
 'x, -y-1/2, z-1/2'
 
_cell_length_a     7.5129
_cell_length_b    17.4245
_cell_length_c    16.0988
_cell_angle_alpha  90.000
_cell_angle_beta   98.087
_cell_angle_gamma  90.000
 
_shelx_F_squared_multiplier     1.000
 
loop_
 _refln_index_h
 _refln_index_k
 _refln_index_l
 _refln_F_squared_calc
 _refln_F_squared_meas
 _refln_F_squared_sigma
 _refln_observed_status
   1   0   0    23996.54    25391.55    377.81 o
   2   0   0    69855.96    70807.00    984.88 o
   3   0   0     8790.29     8879.43    158.42 o
   4   0   0     1727.11     1661.50     32.09 o
   5   0   0      736.93      687.37     16.83 o
   6   0   0        3.69        2.04      9.70 o
   7   0   0      338.99      289.70     17.42 o
   8   0   0      161.56      192.40     31.69 o
   1   1   0     1414.69     1425.20     15.91 o
   2   1   0       28.13       42.35      4.51 o
   3   1   0     2778.77     2985.58     33.57 o
   4   1   0     4059.62     4236.53     54.55 o
   5   1   0       13.66        0.40      3.59 o
   6   1   0     1078.17     1144.28     23.33 o
   7   1   0      395.40      409.63     14.49 o
   8   1   0       97.95      125.84     10.96 o
   0   2   0    10285.01    10136.56    177.64 o
   1   2   0       52.76       57.54      1.73 o
   2   2   0      367.73      317.47      5.14 o
   3   2   0      203.88      203.94      4.71 o
   4   2   0     4885.87     4877.20     62.35 o
   5   2   0        4.14        5.88      5.31 o
   6   2   0        7.62       34.93     18.74 o
   7   2   0       75.34       82.78      8.09 o
   8   2   0       69.38       80.75     15.22 o
   1   3   0      537.51      496.56      8.75 o
   2   3   0     4474.20     4161.83     56.37 o
   3   3   0     1677.95     1480.48     18.47 o
   4   3   0      259.49      289.20      6.88 o
   5   3   0       38.62       22.19      4.61 o
   6   3   0      977.99     1086.45     22.72 o
   7   3   0      140.68      133.22      8.89 o
   8   3   0        4.15       -5.08      8.48 o
   0   4   0     1465.93     1531.41     20.15 o
   1   4   0     8130.13     8422.71     86.56 o
   2   4   0     2023.99     1851.63     30.18 o
   3   4   0      378.68      364.37      7.27 o
   4   4   0       36.42       42.78      3.50 o
   5   4   0      713.18      690.66     12.28 o
   6   4   0       96.85       83.77      6.84 o
   7   4   0      429.92      440.56     15.02 o
   8   4   0        2.08        8.30     14.90 o
   1   5   0        0.38        4.26      1.54 o
   2   5   0     1119.23     1045.38     14.55 o
   3   5   0      163.02      156.80      5.27 o
   4   5   0      218.27      224.77      7.09 o
   5   5   0      314.34      282.14      9.05 o
   6   5   0      109.08      118.09      7.28 o
   7   5   0       16.89        2.85      8.23 o
   8   5   0      179.78      178.83     27.98 o
   0   6   0      829.85      968.61     15.58 o
   1   6   0     1674.22     1759.86     21.41 o
   2   6   0      382.27      358.92      6.84 o
   3   6   0     1441.10     1349.03     28.30 o
   4   6   0     4439.01     4200.49     57.16 o
   5   6   0     3110.59     3094.27     49.57 o
   6   6   0      468.77      489.33     17.11 o
   7   6   0        0.48        2.03     10.01 o
   8   6   0        2.82      -18.69     28.20 o
   1   7   0     7548.44     7789.86     89.35 o
   2   7   0     7924.37     7825.16     94.18 o
   3   7   0     8485.16     8045.59    107.87 o
   4   7   0     1529.34     1407.64     21.38 o
   5   7   0       99.04       85.99      6.56 o
   6   7   0      176.63      164.17      9.44 o
   7   7   0       29.02       38.72     10.79 o
   8   7   0        8.12      -16.98     16.98 o
   0   8   0     4270.68     5156.56     93.37 o
   1   8   0      342.24      343.51      7.24 o
   2   8   0      310.11      353.67      7.86 o
   3   8   0      193.48      218.26      7.05 o
   4   8   0        6.59        8.11      4.91 o
   5   8   0        9.87       15.31      5.86 o
   6   8   0        0.39        3.77      7.44 o
   7   8   0        0.11        8.93     13.73 o
   8   8   0       32.68       25.42     17.81 o
   1   9   0     2327.45     2337.41     30.29 o
   2   9   0      818.30      760.96     14.23 o
   3   9   0      966.78      854.56     14.29 o
   4   9   0      193.73      197.79      7.71 o
   5   9   0     1052.84     1043.95     21.40 o
   6   9   0       68.20       73.39     10.65 o
   7   9   0       19.01       21.73     16.90 o
   8   9   0       54.46       79.57     20.44 o
   0  10   0     1583.98     1746.10     35.36 o
   1  10   0     5591.61     5733.00     73.77 o
   2  10   0        1.68        0.40      4.31 o
   3  10   0     1722.94     1619.88     32.10 o
   4  10   0      229.66      234.22      9.33 o
   5  10   0      521.16      509.04     17.94 o
   6  10   0      397.90      405.12     15.32 o
   7  10   0      103.32      135.98     19.95 o
   1  11   0        1.55       20.12      5.74 o
   2  11   0      209.94      189.57      7.60 o
   3  11   0      432.78      440.95     11.86 o
   4  11   0       66.55       67.12     10.36 o
   5  11   0       34.86       48.43      8.83 o
   6  11   0       20.82       33.23      9.29 o
   7  11   0        5.68       11.70     19.32 o
   0  12   0     1031.13     1079.72     27.30 o
   1  12   0     3042.10     2949.50     40.41 o
   2  12   0      301.64      309.89      9.99 o
   3  12   0      490.59      442.56     13.00 o
   4  12   0      202.38      174.08     11.10 o
   5  12   0      223.80      195.72     11.78 o
   6  12   0       98.46      107.25     10.88 o
   7  12   0       12.12       27.12     20.39 o
   1  13   0     1148.62     1111.24     19.40 o
   2  13   0      861.42      844.87     17.89 o
   3  13   0     1283.03     1197.33     28.02 o
   4  13   0        5.54       -8.80      8.80 o
   5  13   0      141.79      120.51     11.21 o
   6  13   0      542.35      537.41     19.53 o
   7  13   0      323.41      327.02     32.34 o
   0  14   0     3146.58     3120.91     61.43 o
   1  14   0       87.31       86.09      7.17 o
   2  14   0      243.68      226.37      9.64 o
   3  14   0      489.17      427.50     16.64 o
   4  14   0        6.77       17.50     10.30 o
   5  14   0       17.92        9.47     10.53 o
   6  14   0       61.99       34.02     18.19 o
   1  15   0      510.71      491.95     15.36 o
   2  15   0      164.19      156.66      9.48 o
   3  15   0       22.49       -3.30      9.95 o
   4  15   0       70.11       60.72     11.51 o
   5  15   0       98.21       94.13     12.56 o
   6  15   0       26.02       34.92     12.91 o
   0  16   0     1689.26     1762.16     40.97 o
   1  16   0      224.81      229.71      9.97 o
   2  16   0      465.07      425.58     16.02 o
   3  16   0      203.36      185.54     18.24 o
   4  16   0      456.48      404.68     17.60 o
   5  16   0       58.51       54.15     12.74 o
   1  17   0      111.42       92.76      9.03 o
   2  17   0     1051.20     1046.68     33.59 o
   3  17   0       12.67       33.05     12.37 o
   4  17   0       14.13        3.98     12.51 o
   5  17   0        0.38      -12.61     12.61 o
   0  18   0       13.45        4.47     16.23 o
   1  18   0       30.09       31.31     10.04 o
   2  18   0       76.23       63.73     13.06 o
   3  18   0      139.66      113.10     14.21 o
   4  18   0       85.92       71.42     14.05 o
   1  19   0      104.25       73.34     12.54 o
   2  19   0     1439.29     1450.32     53.15 o
   3  19   0      297.63      290.14     17.71 o
   0  20   0       72.09       81.97     19.50 o
   1  20   0       25.09       28.63     12.54 o
   2  20   0      255.31      234.31     16.98 o
  -8   1   1        0.98        3.71      8.88 o
  -7   1   1       49.06       41.47      9.20 o
  -6   1   1     2226.88     2206.09     39.25 o
  -5   1   1        4.66        1.82      1.88 o
  -4   1   1        2.46       -0.58      3.28 o
  -3   1   1      541.21      536.54      7.39 o
  -2   1   1    49608.78    48438.65    569.71 o
  -1   1   1       50.24       52.30      2.25 o
   1   1   1      873.71      913.10      9.82 o
   2   1   1    61491.18    63472.45    624.18 o
   3   1   1    10989.45    11163.58    133.55 o
   4   1   1    12238.28    12411.45    156.47 o
   5   1   1     3976.00     3808.56     49.95 o
   6   1   1       84.66       44.79      6.90 o
   7   1   1       59.43       59.92      8.45 o
   8   1   1        3.29       -1.46      9.72 o
  -8   2   1       33.90       40.93      9.36 o
  -7   2   1       27.21       19.65      6.80 o
  -6   2   1       68.66       68.31     12.16 o
  -5   2   1     1997.25     1850.38     25.30 o
  -4   2   1     7107.08     6847.96     86.54 o
  -3   2   1     2993.14     2863.46     41.08 o
  -2   2   1     4464.04     4440.20     59.01 o
  -1   2   1     4411.64     4459.09     44.06 o
   0   2   1     2034.52     2067.54     34.23 o
   1   2   1      962.33      918.12     12.39 o
   2   2   1    21837.65    23376.68    237.78 o
   3   2   1     1746.16     1997.81     26.36 o
   4   2   1     5123.75     5115.68     65.75 o
   5   2   1     3547.12     3514.42     46.37 o
   6   2   1        9.44        7.70      6.96 o
   7   2   1       36.35       32.83      8.06 o
   8   2   1      122.97      138.62     10.77 o
  -8   3   1       18.69       12.72     12.11 o
  -7   3   1       20.92       28.18      7.97 o
  -6   3   1      723.48      663.56     16.22 o
  -5   3   1      859.58      853.47     13.58 o
  -4   3   1       57.06       63.56      4.96 o
  -3   3   1      877.19      918.52     14.73 o
  -2   3   1       41.39       38.54      2.20 o
  -1   3   1     4731.60     4607.20     45.71 o
   0   3   1      152.85      214.04      3.19 o
   1   3   1     5056.09     5017.12     58.58 o
   2   3   1       33.71       65.97      3.27 o
   3   3   1     7098.59     6946.77     88.06 o
   4   3   1      985.40      915.42     14.13 o
   5   3   1        2.44        3.97      3.73 o
   6   3   1      848.26      837.97     18.56 o
   7   3   1       14.32       20.96      7.83 o
   8   3   1       95.91       88.87     12.00 o
  -8   4   1      209.22      239.80     15.97 o
  -7   4   1        2.53        9.10      8.43 o
  -6   4   1      132.90      122.28      8.18 o
  -5   4   1        4.18        1.85      4.65 o
  -4   4   1      258.29      249.40      8.03 o
  -3   4   1      277.85      263.29      7.16 o
  -2   4   1     1347.62     1107.72     15.33 o
  -1   4   1     1438.31     1459.48     15.83 o
   0   4   1    25031.12    27990.39    252.52 o
   1   4   1     8826.35     9132.51    106.94 o
   2   4   1      396.23      336.83      8.17 o
   3   4   1     2754.57     2742.11     34.31 o
   4   4   1      390.21      384.15      8.72 o
   5   4   1      923.43      842.20     14.99 o
   6   4   1       16.37       16.66      6.48 o
   7   4   1       85.55       96.64      9.01 o
   8   4   1        1.65        1.72     10.96 o
  -8   5   1       39.37       56.68     16.58 o
  -7   5   1      527.00      553.96     22.34 o
  -6   5   1      537.46      556.78     16.83 o
  -5   5   1     1889.92     1869.13     33.92 o
  -4   5   1       49.93       63.88      4.49 o
  -3   5   1      795.23      702.05     10.78 o
  -2   5   1     7496.01     6922.37     84.05 o
  -1   5   1     8659.48     8580.66     77.84 o
   0   5   1     8045.13     8811.80     79.92 o
   1   5   1      670.40      735.85      9.55 o
   2   5   1     4089.62     3955.38     59.14 o
   3   5   1     6324.38     6241.42     83.72 o
   4   5   1      397.01      323.28      8.44 o
   5   5   1      901.79      971.69     16.81 o
   6   5   1        8.23        7.17      6.42 o
   7   5   1      671.87      777.96     23.13 o
   8   5   1      155.40      193.99     15.11 o
  -8   6   1        2.29      -10.09     15.54 o
  -7   6   1       45.42       46.63     11.53 o
  -6   6   1      192.57      198.48     11.77 o
  -5   6   1      648.76      711.08     17.96 o
  -4   6   1      582.23      603.68     12.95 o
  -3   6   1      525.32      547.79     10.49 o
  -2   6   1     1348.11     1379.54     19.32 o
  -1   6   1     6679.92     6747.85     77.56 o
   0   6   1       24.13       36.27      2.22 o
   1   6   1     6500.42     6548.73     75.16 o
   2   6   1      161.42      208.32      8.48 o
   3   6   1       72.15       86.89      4.35 o
   4   6   1      645.20      606.09     11.87 o
   5   6   1      332.32      366.27     10.35 o
   6   6   1     1383.64     1328.06     25.64 o
   7   6   1        1.31       -3.02      8.87 o
   8   6   1       38.86        6.97     22.30 o
  -8   7   1        3.37       -1.51     16.87 o
  -7   7   1      161.33      137.00     17.02 o
  -6   7   1       63.39       44.82      7.22 o
  -5   7   1      101.84       93.44      6.01 o
  -4   7   1       10.51        7.30      3.12 o
  -3   7   1      421.70      388.32      8.94 o
  -2   7   1     4208.14     3991.45     49.00 o
  -1   7   1     7383.19     8016.15     88.34 o
   0   7   1     5047.57     5619.23     60.32 o
   1   7   1      189.65      189.53      6.51 o
   2   7   1        9.00        6.73      3.04 o
   3   7   1      140.25      127.88      6.48 o
   4   7   1      161.34      179.59      6.41 o
   5   7   1       45.24       54.89      6.39 o
   6   7   1      474.72      495.87     14.92 o
   7   7   1      118.65      110.73     10.93 o
   8   7   1       24.60       26.03     18.29 o
  -8   8   1       81.41       82.90     19.44 o
  -7   8   1      207.11      245.38     19.85 o
  -6   8   1      220.10      242.65     11.20 o
  -5   8   1      793.47      753.10     16.79 o
  -4   8   1      248.17      224.77      7.33 o
  -3   8   1      241.45      191.60      7.70 o
  -2   8   1      370.90      378.41      8.53 o
  -1   8   1     6637.41     6817.44     78.98 o
   0   8   1     3812.47     3999.73     51.79 o
   1   8   1     3407.26     3395.57     40.36 o
   2   8   1     2358.79     2208.97     29.97 o
   3   8   1      890.99      907.42     15.28 o
   4   8   1     1199.71     1132.40     17.77 o
   5   8   1      895.51      871.44     27.26 o
   6   8   1     1356.67     1344.95     29.47 o
   7   8   1       10.26       -8.05      9.49 o
   8   8   1       14.46       32.31     19.56 o
  -8   9   1       64.61       69.22     20.23 o
  -7   9   1      275.79      318.56     32.58 o
  -6   9   1       29.22       37.56      9.13 o
  -5   9   1      531.42      530.07     21.67 o
  -4   9   1      107.93       97.58      5.24 o
  -3   9   1     1081.22      954.20     15.63 o
  -2   9   1     2988.16     2970.19     39.78 o
  -1   9   1       59.52       40.70      4.05 o
   0   9   1     1247.31     1261.77     18.79 o
   1   9   1      288.45      282.21      8.32 o
   2   9   1       56.93       69.05      4.55 o
   3   9   1      351.62      328.14      8.78 o
   4   9   1       12.54       24.48      4.35 o
   5   9   1       58.07       56.75      8.72 o
   6   9   1      318.72      359.27     15.00 o
   7   9   1       55.71       77.35     11.46 o
   8   9   1      125.77       65.90     45.62 o
  -7  10   1       13.68       25.60     17.55 o
  -6  10   1      581.98      564.64     20.40 o
  -5  10   1      293.24      269.16     11.60 o
  -4  10   1     1266.09     1067.34     28.55 o
  -3  10   1      442.74      393.04     10.18 o
  -2  10   1       52.25       37.47      4.65 o
  -1  10   1      767.93      807.78     14.10 o
   0  10   1       33.74       22.57      4.40 o
   1  10   1     1497.62     1585.12     23.25 o
   2  10   1     1019.75     1070.68     17.22 o
   3  10   1       44.08       53.55      5.04 o
   4  10   1       53.00       55.49      6.74 o
   5  10   1      113.33      124.90     10.03 o
   6  10   1        5.62        4.43      8.85 o
   7  10   1       32.63       35.70     12.95 o
  -7  11   1      252.84      294.31     24.49 o
  -6  11   1      119.30      126.85     11.80 o
  -5  11   1      242.14      235.93     11.16 o
  -4  11   1        1.28       -6.36      7.11 o
  -3  11   1     3264.38     3220.12     43.85 o
  -2  11   1     1517.17     1468.11     22.56 o
  -1  11   1     4535.79     4635.63     60.55 o
   0  11   1      404.13      410.69     10.52 o
   1  11   1     2732.74     2659.45     38.23 o
   2  11   1     1686.72     1604.40     27.16 o
   3  11   1     2103.94     1940.70     30.27 o
   4  11   1     3981.89     3690.91     65.30 o
   5  11   1        6.95       -1.00      8.73 o
   6  11   1        1.78        5.45      9.68 o
   7  11   1        9.54       21.26     19.26 o
  -7  12   1        1.63        3.57     18.84 o
  -6  12   1      145.72      154.38     11.64 o
  -5  12   1      718.48      708.63     21.62 o
  -4  12   1     1906.51     1919.83     38.18 o
  -3  12   1     1430.69     1365.58     23.44 o
  -2  12   1      515.21      502.26     13.08 o
  -1  12   1      109.04      116.01     11.44 o
   0  12   1     2163.30     2157.87     30.91 o
   1  12   1     3774.40     3697.81     49.59 o
   2  12   1     1133.31     1071.01     21.07 o
   3  12   1       24.22       20.10      6.56 o
   4  12   1      301.71      293.46     13.15 o
   5  12   1      229.12      244.94     12.92 o
   6  12   1       40.76       50.54     10.93 o
   7  12   1       42.36       18.74     20.90 o
  -7  13   1       20.58        0.37     19.17 o
  -6  13   1       10.06       23.51     10.46 o
  -5  13   1      508.16      492.36     28.34 o
  -4  13   1       73.15       65.37      9.62 o
  -3  13   1      109.33       93.60      9.96 o
  -2  13   1      156.10      153.73      8.29 o
  -1  13   1      166.53      151.39      7.55 o
   0  13   1      504.23      545.39     13.55 o
   1  13   1      355.10      350.50     14.39 o
   2  13   1      205.81      205.25      9.48 o
   3  13   1      115.83      102.38      8.78 o
   4  13   1       25.21       47.75     10.14 o
   5  13   1       11.86       17.12     10.23 o
   6  13   1        1.29       -9.35     14.79 o
  -6  14   1       71.97       92.50     14.54 o
  -5  14   1      245.76      254.88     15.76 o
  -4  14   1      264.11      259.71     13.87 o
  -3  14   1     1800.48     1692.03     33.26 o
  -2  14   1      683.44      642.99     16.52 o
  -1  14   1      734.61      707.71     15.88 o
   0  14   1      299.59      302.93      9.76 o
   1  14   1     1118.88     1066.14     19.61 o
   2  14   1      704.58      703.76     23.97 o
   3  14   1      225.71      186.13     12.24 o
   4  14   1       19.65       27.76     10.82 o
   5  14   1      109.04       96.08     12.16 o
   6  14   1        1.78        1.05     11.46 o
  -6  15   1       86.41      119.94     19.97 o
  -5  15   1       47.93       48.01     11.58 o
  -4  15   1        7.72        5.94     10.17 o
  -3  15   1       14.65        7.87      9.45 o
  -2  15   1      336.64      345.24     14.40 o
  -1  15   1       62.39       72.04      7.59 o
   0  15   1      268.13      269.79      9.91 o
   1  15   1       66.77       55.73      7.26 o
   2  15   1     3153.97     3145.54     50.24 o
   3  15   1      811.43      785.69     24.64 o
   4  15   1      121.30      136.68     13.04 o
   5  15   1      129.07      139.11     13.74 o
   6  15   1        4.56      -11.78     11.78 o
  -5  16   1      342.97      333.29     16.58 o
  -4  16   1     1121.12     1132.25     30.58 o
  -3  16   1      122.78      104.92     11.36 o
  -2  16   1      328.38      311.45     14.14 o
  -1  16   1      654.05      631.24     18.11 o
   0  16   1      161.80      168.77     10.12 o
   1  16   1      405.92      359.20     11.56 o
   2  16   1      114.87      109.44     12.10 o
   3  16   1      101.88       67.44     12.06 o
   4  16   1       33.94       25.75     12.09 o
   5  16   1       93.29      112.67     14.21 o
  -5  17   1       40.26        9.35     12.86 o
  -4  17   1      176.04      188.21     14.78 o
  -3  17   1      123.87      109.53     13.06 o
  -2  17   1     1013.28     1013.01     26.97 o
  -1  17   1     1858.19     1783.87     29.66 o
   0  17   1      520.44      483.90     16.37 o
   1  17   1       44.32       32.31      8.36 o
   2  17   1       26.30       20.53     11.66 o
   3  17   1       19.37        2.66     11.90 o
   4  17   1       77.87       73.89     13.47 o
   5  17   1       13.98       17.86     13.33 o
  -4  18   1      846.32      854.78     41.89 o
  -3  18   1      151.65      127.59     14.25 o
  -2  18   1       93.24       91.82     12.50 o
  -1  18   1      116.70      132.46     13.31 o
   0  18   1     1492.34     1468.89     26.75 o
   1  18   1     1052.79     1057.29     32.27 o
   2  18   1       81.83       77.53     13.16 o
   3  18   1      198.81      223.36     16.14 o
   4  18   1      237.42      231.06     16.89 o
  -3  19   1      116.13      127.52     15.11 o
  -2  19   1      363.29      345.54     19.40 o
  -1  19   1      113.92       98.02     12.66 o
   0  19   1       34.75       74.00      9.79 o
   1  19   1       13.42       19.98     12.65 o
   2  19   1       47.47       48.17     13.68 o
   3  19   1      113.38      121.43     15.55 o
  -2  20   1       74.04       87.30     14.00 o
  -1  20   1       29.94       21.29     12.45 o
   0  20   1      288.41      310.08     19.48 o
   1  20   1      106.78      101.90     14.80 o
   2  20   1       46.16       30.78     14.47 o
  -9   0   2      178.56      177.43     34.76 o
  -8   0   2      329.46      415.31     31.67 o
  -7   0   2      331.99      429.10     26.03 o
  -6   0   2       37.01       47.49      8.49 o
  -5   0   2       22.44       12.34      2.70 o
  -4   0   2     5215.73     5096.98     91.08 o
  -3   0   2     4074.45     3741.51     61.16 o
  -2   0   2    10141.84    10044.40    161.94 o
  -1   0   2        1.81        4.27      2.49 o
   0   0   2    36648.77    35965.81    828.39 o
   1   0   2    30602.03    34209.18    475.79 o
   2   0   2    42540.30    46275.70    643.41 o
   3   0   2    10977.20    11224.22    181.56 o
   4   0   2        7.51       15.66      4.97 o
   5   0   2     2289.39     2291.71     44.69 o
   6   0   2      427.08      419.05     20.66 o
   7   0   2      698.59      743.23     29.16 o
   8   0   2      246.04      236.97     18.06 o
  -9   1   2       11.03       -8.84     23.17 o
  -8   1   2        7.51        3.95      8.34 o
  -7   1   2      166.41      151.16      8.16 o
  -6   1   2      263.58      243.95      9.59 o
  -5   1   2      226.33      248.29      6.94 o
  -4   1   2      295.87      315.43      7.12 o
  -3   1   2     2794.23     2623.43     33.43 o
  -2   1   2     8560.72     7993.02    115.11 o
  -1   1   2     6915.13     6552.00     78.53 o
   0   1   2    10047.26    11184.47    189.95 o
   1   1   2     1839.11     1986.84     20.20 o
   2   1   2     1664.50     1821.74     18.92 o
   3   1   2       12.91       24.86      2.78 o
   4   1   2      301.96      356.82      8.22 o
   5   1   2       67.59       70.69      4.91 o
   6   1   2      474.09      510.79     15.76 o
   7   1   2      267.33      317.56     18.19 o
   8   1   2      169.92      185.70     12.88 o
  -8   2   2       95.18       98.35     12.45 o
  -7   2   2       50.97       25.03      7.22 o
  -6   2   2       15.52        6.46      8.05 o
  -5   2   2      232.88      220.51      6.40 o
  -4   2   2     1809.59     1622.56     26.60 o
  -3   2   2     1410.18     1546.11     24.77 o
  -2   2   2       24.73       13.66      2.02 o
  -1   2   2     7432.21     7534.88    111.01 o
   0   2   2    22668.91    26053.56    334.11 o
   1   2   2     2203.57     2341.78     23.71 o
   2   2   2     2281.70     2525.19     27.55 o
   3   2   2       15.61        8.68      2.70 o
   4   2   2      935.76      982.21     15.13 o
   5   2   2      500.97      511.44     11.37 o
   6   2   2      137.23      119.62      8.99 o
   7   2   2       60.25       51.66      8.74 o
   8   2   2        2.01       21.07     10.89 o
  -8   3   2       14.63       16.05     12.44 o
  -7   3   2       40.04       42.86      7.47 o
  -6   3   2     1688.45     1730.37     34.89 o
  -5   3   2      372.41      358.10     10.67 o
  -4   3   2     1088.06     1130.20     19.81 o
  -3   3   2      488.36      427.65      9.34 o
  -2   3   2     3896.02     3784.04     50.89 o
  -1   3   2    28689.53    28888.77    303.88 o
   0   3   2     8578.58    10466.30    141.05 o
   1   3   2     9447.69     9953.65    109.75 o
   2   3   2     1979.93     1913.37     26.68 o
   3   3   2     4326.17     4212.00     54.34 o
   4   3   2      243.97      276.65      7.29 o
   5   3   2       24.13       25.37      4.72 o
   6   3   2      351.15      359.60     12.16 o
   7   3   2      879.04      878.80     22.31 o
   8   3   2       40.86       38.70     12.86 o
  -8   4   2       85.33       91.17     13.20 o
  -7   4   2      436.40      444.47     19.25 o
  -6   4   2      384.09      399.15     16.48 o
  -5   4   2       15.89        7.05      5.22 o
  -4   4   2      969.97      952.01     17.66 o
  -3   4   2     1650.66     1616.35     26.60 o
  -2   4   2      774.55      751.83     10.12 o
  -1   4   2        1.96        6.63      1.25 o
   0   4   2      810.46      907.17     12.67 o
   1   4   2     1471.51     1472.77     18.58 o
   2   4   2      426.97      327.29      6.48 o
   3   4   2     1203.42     1282.44     19.27 o
   4   4   2      356.89      382.77      9.06 o
   5   4   2     1282.02     1271.79     20.67 o
   6   4   2      691.89      718.74     18.27 o
   7   4   2        0.93        7.88     11.51 o
   8   4   2       34.74       27.61     11.27 o
  -8   5   2       15.22       -8.79     12.44 o
  -7   5   2       70.32       64.19     14.19 o
  -6   5   2      600.07      559.53     20.63 o
  -5   5   2       59.67       42.66      5.94 o
  -4   5   2      155.90      141.10      7.14 o
  -3   5   2     2119.09     2036.03     34.80 o
  -2   5   2       35.61       36.46      2.21 o
  -1   5   2     3379.37     3413.14     37.24 o
   0   5   2     4195.19     4579.61     48.31 o
   1   5   2       36.60       40.55      2.67 o
   2   5   2     4818.47     4897.23     62.13 o
   3   5   2     1460.66     1395.90     22.06 o
   4   5   2       24.02       16.21      3.95 o
   5   5   2     1756.24     1743.83     26.76 o
   6   5   2       73.07       80.13      7.64 o
   7   5   2        1.64        3.18      9.62 o
   8   5   2      181.76      187.47     13.46 o
  -8   6   2        1.69      -11.26     19.88 o
  -7   6   2       30.76       26.03     11.27 o
  -6   6   2        9.25       -4.92      8.85 o
  -5   6   2     2381.74     2230.69     44.39 o
  -4   6   2     4311.24     3950.81     77.53 o
  -3   6   2    10946.80    10443.14    146.28 o
  -2   6   2     2427.07     2338.58     30.86 o
  -1   6   2      220.70      233.50      5.26 o
   0   6   2     7494.77     8321.58     88.26 o
   1   6   2    10661.31    11589.57    145.03 o
   2   6   2     4939.73     4847.48     70.43 o
   3   6   2     2954.61     2847.59     39.89 o
   4   6   2      462.55      436.01     10.23 o
   5   6   2       74.27       84.54      6.72 o
   6   6   2        5.89       23.11      8.14 o
   7   6   2        0.83        9.76      9.97 o
   8   6   2        7.29        5.14     13.22 o
  -8   7   2       11.91       -2.08     16.88 o
  -7   7   2      389.43      454.66     21.16 o
  -6   7   2      137.89      162.47     13.20 o
  -5   7   2      952.64     1007.44     24.71 o
  -4   7   2     1646.64     1511.38     31.26 o
  -3   7   2     1040.27     1032.63     18.10 o
  -2   7   2     4881.63     5179.97     63.09 o
  -1   7   2      820.46      843.77     13.01 o
   0   7   2    11117.27    12576.43    137.76 o
   1   7   2     1205.93     1100.30     22.70 o
   2   7   2      830.07      776.57     13.40 o
   3   7   2     4618.32     4315.76     60.11 o
   4   7   2     3074.53     2909.88     44.52 o
   5   7   2      288.16      272.97      9.88 o
   6   7   2      174.56      156.07     10.13 o
   7   7   2       42.26       20.20     10.47 o
   8   7   2      238.55      214.95     22.67 o
  -8   8   2      204.79      188.70     20.61 o
  -7   8   2       32.63       34.13     14.96 o
  -6   8   2      406.01      410.21     23.41 o
  -5   8   2     1330.76     1260.92     26.45 o
  -4   8   2       30.37       21.87      6.68 o
  -3   8   2       25.35       41.08      5.78 o
  -2   8   2      630.42      544.68      9.64 o
  -1   8   2       20.61       20.51      3.09 o
   0   8   2     1122.07     1373.19     18.69 o
   1   8   2      267.43      284.27      6.94 o
   2   8   2     1794.85     1849.35     25.83 o
   3   8   2       22.21       34.28      4.33 o
   4   8   2      123.61      108.41      7.33 o
   5   8   2      218.00      184.69     10.37 o
   6   8   2       52.61       37.99      9.18 o
   7   8   2       20.63        6.89     17.35 o
   8   8   2       99.35       59.87     20.50 o
  -8   9   2      103.48      145.10     21.38 o
  -7   9   2        1.50       -5.58     14.74 o
  -6   9   2       15.03       10.12     10.40 o
  -5   9   2       39.51       38.36      8.23 o
  -4   9   2       43.33       40.11      5.13 o
  -3   9   2       33.70       27.65      3.99 o
  -2   9   2     1232.41     1130.31     17.14 o
  -1   9   2     1160.80     1116.05     15.55 o
   0   9   2     4238.82     4253.68     55.24 o
   1   9   2     1893.28     1989.97     27.37 o
   2   9   2      799.82      891.27     14.76 o
   3   9   2     2780.29     2760.66     37.53 o
   4   9   2      925.26      920.76     16.90 o
   5   9   2       41.10       32.38      8.54 o
   6   9   2        6.83       14.22      9.24 o
   7   9   2       29.75       30.90     11.17 o
  -7  10   2       10.27      -15.48     15.48 o
  -6  10   2        0.08        0.49      9.40 o
  -5  10   2      352.02      344.09     14.79 o
  -4  10   2     1226.88     1143.90     23.08 o
  -3  10   2     1626.00     1588.77     23.51 o
  -2  10   2      857.43      786.81     13.27 o
  -1  10   2      487.13      464.81     10.57 o
   0  10   2     4568.32     4985.10     64.58 o
   1  10   2     3381.71     3422.99     45.24 o
   2  10   2     4258.72     4169.90     57.74 o
   3  10   2      117.43      140.80      6.28 o
   4  10   2      348.28      329.82     13.57 o
   5  10   2      209.14      210.73     16.46 o
   6  10   2      344.16      357.83     20.14 o
   7  10   2       14.58        6.19     11.42 o
  -7  11   2       45.42       42.37     17.95 o
  -6  11   2      503.39      532.95     36.78 o
  -5  11   2      343.82      348.59     18.17 o
  -4  11   2      458.08      401.64     19.92 o
  -3  11   2      435.57      409.81     12.69 o
  -2  11   2       87.75       86.92      5.70 o
  -1  11   2        3.45        4.43      4.71 o
   0  11   2     1475.31     1570.89     23.51 o
   1  11   2        0.28        1.72      4.87 o
   2  11   2      582.18      549.29     12.81 o
   3  11   2      671.04      615.80     20.00 o
   4  11   2       22.53       30.35      9.77 o
   5  11   2       96.58      117.70     10.95 o
   6  11   2        2.71       -1.74      9.84 o
   7  11   2       77.00       72.65     12.75 o
  -7  12   2      376.92      358.85     25.49 o
  -6  12   2      219.00      225.00     20.59 o
  -5  12   2      130.97      138.24     10.20 o
  -4  12   2      119.58      123.40     11.72 o
  -3  12   2      513.19      476.24     12.94 o
  -2  12   2     1181.00     1135.51     20.37 o
  -1  12   2      981.48      984.62     17.40 o
   0  12   2       26.31        8.37      6.30 o
   1  12   2      746.12      722.36     15.44 o
   2  12   2     2228.45     2154.58     35.48 o
   3  12   2      297.02      280.87     11.45 o
   4  12   2      777.70      698.76     21.95 o
   5  12   2      125.06      125.54     12.95 o
   6  12   2      977.13      951.98     27.87 o
   7  12   2      169.91      142.94     17.99 o
  -7  13   2       44.41       21.51     24.02 o
  -6  13   2       65.77       63.25     13.67 o
  -5  13   2      304.71      303.73     14.45 o
  -4  13   2        2.86       -3.10      8.12 o
  -3  13   2     2190.07     2054.37     37.32 o
  -2  13   2     3152.62     3211.50     46.82 o
  -1  13   2     6022.97     5870.86     76.63 o
   0  13   2     4882.84     4940.60     65.13 o
   1  13   2      280.00      282.95     10.77 o
   2  13   2        8.13        4.25      7.00 o
   3  13   2      122.26      109.34      8.81 o
   4  13   2      522.32      575.93     20.15 o
   5  13   2       67.93       74.18     11.57 o
   6  13   2        1.13       -4.33     13.39 o
  -6  14   2       81.57       56.64     20.71 o
  -5  14   2      292.32      255.29     14.25 o
  -4  14   2       27.14       38.26      9.87 o
  -3  14   2       46.40       38.35      9.07 o
  -2  14   2      564.17      565.50     15.34 o
  -1  14   2       31.72       53.08      6.75 o
   0  14   2     1444.50     1488.55     24.33 o
   1  14   2      352.31      339.12     21.29 o
   2  14   2      273.81      295.50     13.89 o
   3  14   2      117.76      131.87     12.03 o
   4  14   2      657.19      595.82     27.77 o
   5  14   2      336.53      349.97     27.85 o
   6  14   2       18.38       20.32     12.40 o
  -6  15   2        7.54       21.11     20.39 o
  -5  15   2      445.22      422.25     21.32 o
  -4  15   2      376.29      312.35     14.71 o
  -3  15   2       17.54       10.50      9.41 o
  -2  15   2      460.10      436.70     15.70 o
  -1  15   2        6.73        0.45      6.96 o
   0  15   2       26.92       26.23      7.76 o
   1  15   2     1806.72     1739.89     29.24 o
   2  15   2       37.25       45.83      8.96 o
   3  15   2      400.81      380.64     16.38 o
   4  15   2      578.39      532.49     26.94 o
   5  15   2       10.50       23.07     12.33 o
   6  15   2        0.75       21.70     13.03 o
  -5  16   2       60.68       75.77     15.80 o
  -4  16   2      154.32      172.39     13.61 o
  -3  16   2      458.15      447.22     16.82 o
  -2  16   2        8.09       13.55      9.58 o
  -1  16   2        9.83       11.88      7.40 o
   0  16   2      874.84      879.04     19.04 o
   1  16   2     1168.65     1188.60     24.40 o
   2  16   2      337.23      328.05     15.56 o
   3  16   2        8.59       29.65     11.76 o
   4  16   2       48.55       49.60     13.13 o
   5  16   2      118.91      124.63     17.00 o
  -5  17   2       23.54       19.31     12.71 o
  -4  17   2      131.40      124.72     13.36 o
  -3  17   2       30.88       56.50     11.40 o
  -2  17   2     2286.06     2258.56     42.83 o
  -1  17   2     1410.11     1368.99     29.06 o
   0  17   2      348.38      317.61     11.69 o
   1  17   2      739.22      731.17     19.07 o
   2  17   2       21.27        4.77     11.67 o
   3  17   2      490.85      498.62     35.90 o
   4  17   2        4.67      -15.28     15.28 o
   5  17   2       38.05       40.23     15.38 o
  -4  18   2       42.29       52.30     14.79 o
  -3  18   2      432.05      381.57     17.32 o
  -2  18   2       95.17       82.40     12.11 o
  -1  18   2        3.78        9.44     10.79 o
   0  18   2        0.11       -5.12      8.62 o
   1  18   2        5.05       12.18     10.42 o
   2  18   2      405.67      388.40     18.30 o
   3  18   2      113.08      114.03     16.63 o
   4  18   2       22.39       22.14     16.25 o
  -3  19   2       29.35       21.12     12.69 o
  -2  19   2        5.73       -3.55     11.90 o
  -1  19   2      375.91      339.91     19.06 o
   0  19   2       13.60       13.80     12.43 o
   1  19   2        7.11       -8.11     13.42 o
   2  19   2      983.87      964.19     33.27 o
   3  19   2      652.96      643.13     34.43 o
  -2  20   2       25.31       29.49     13.55 o
  -1  20   2        7.23       36.28     13.22 o
   0  20   2      292.75      277.90     21.36 o
   1  20   2      189.22      197.64     16.41 o
   2  20   2      227.38      275.38     18.23 o
  -9   1   3        2.69       -1.14     20.41 o
  -8   1   3        1.21       -9.92      9.92 o
  -7   1   3        1.10       -8.11      8.11 o
  -6   1   3      967.06      961.85     21.68 o
  -5   1   3     1778.23     1722.33     24.53 o
  -4   1   3     2415.61     2354.89     32.12 o
  -3   1   3     1307.23     1177.57     16.64 o
  -2   1   3     5435.03     5180.41     73.00 o
  -1   1   3     3341.24     3328.17     40.55 o
   0   1   3      968.15     1093.80     12.93 o
   1   1   3      722.33      808.10      9.03 o
   2   1   3     2633.39     2923.17     34.46 o
   3   1   3     5352.18     5431.92     66.11 o
   4   1   3     2781.77     2743.00     36.88 o
   5   1   3     1676.45     1634.58     24.13 o
   6   1   3     1116.21     1048.02     23.67 o
   7   1   3        1.75      -11.44     11.44 o
   8   1   3        3.27       15.69     11.27 o
  -8   2   3       61.93       66.70     11.63 o
  -7   2   3       28.38       23.01      9.10 o
  -6   2   3       11.48       20.68      7.75 o
  -5   2   3      225.39      202.87      7.15 o
  -4   2   3     3162.98     2920.79     45.56 o
  -3   2   3     3262.25     2991.09     46.11 o
  -2   2   3     2680.18     2580.12     37.29 o
  -1   2   3      616.12      634.71      8.41 o
   0   2   3    18660.35    21200.71    243.72 o
   1   2   3    29297.37    31842.30    324.06 o
   2   2   3     1633.88     1494.21     18.51 o
   3   2   3     8876.75     8786.52    110.68 o
   4   2   3      124.11      168.42      6.23 o
   5   2   3      158.27      154.80      6.94 o
   6   2   3      322.15      339.65     13.92 o
   7   2   3        2.79        1.08      8.49 o
   8   2   3       21.96       24.47     11.62 o
  -8   3   3        0.79      -11.17     11.17 o
  -7   3   3      223.17      253.42     13.80 o
  -6   3   3        5.49       10.82      7.87 o
  -5   3   3      216.22      211.08     11.59 o
  -4   3   3      522.94      452.14     10.71 o
  -3   3   3      197.63      176.40      7.71 o
  -2   3   3      249.76      294.08      6.23 o
  -1   3   3    12319.64    12903.99    142.06 o
   0   3   3     8669.50     9793.91    118.15 o
   1   3   3      335.74      314.01      5.27 o
   2   3   3     3009.77     3279.62     42.22 o
   3   3   3      966.20      971.33     14.56 o
   4   3   3      109.61      128.86      6.05 o
   5   3   3       63.31       57.40      5.48 o
   6   3   3      276.81      230.95      9.85 o
   7   3   3        0.37        4.97      9.88 o
   8   3   3       14.41       24.30     11.82 o
  -8   4   3      107.30       99.39     13.45 o
  -7   4   3      134.02      132.17     14.01 o
  -6   4   3        2.82       -3.83      8.17 o
  -5   4   3      197.82      206.23      9.92 o
  -4   4   3     4882.21     4743.95     79.12 o
  -3   4   3     4539.31     4199.03     64.50 o
  -2   4   3     2852.65     2846.94     34.83 o
  -1   4   3     7226.24     7374.28     77.35 o
   0   4   3     2129.34     2501.83     33.30 o
   1   4   3     1840.56     2004.87     28.26 o
   2   4   3      348.42      332.62      8.93 o
   3   4   3       22.66       18.66      3.31 o
   4   4   3      306.19      296.72     10.85 o
   5   4   3     2788.85     2749.17     39.71 o
   6   4   3        5.23       -6.59      6.70 o
   7   4   3      174.26      220.71     13.25 o
   8   4   3       16.87       35.01     12.18 o
  -8   5   3      119.77      183.43     16.04 o
  -7   5   3       16.10       17.67     10.33 o
  -6   5   3      176.18      164.35     11.69 o
  -5   5   3      129.67      132.88      7.79 o
  -4   5   3      181.72      174.49      8.53 o
  -3   5   3       14.88       10.95      4.01 o
  -2   5   3     4329.86     4150.12     48.39 o
  -1   5   3    16474.64    17677.72    193.42 o
   0   5   3     9135.41    10063.47    115.18 o
   1   5   3     8370.49     9060.17    120.45 o
   2   5   3        7.14       11.75      3.66 o
   3   5   3     2922.86     2766.27     38.86 o
   4   5   3     2263.73     2204.67     32.13 o
   5   5   3      892.65      859.62     17.40 o
   6   5   3      247.10      205.07      9.70 o
   7   5   3       19.52       39.67     10.79 o
   8   5   3        4.45       13.66     11.89 o
  -8   6   3        9.29       10.40     15.08 o
  -7   6   3        8.36       14.23     10.79 o
  -6   6   3      829.28      853.62     26.31 o
  -5   6   3     1064.67     1000.62     27.06 o
  -4   6   3      307.34      296.22     13.54 o
  -3   6   3     1419.92     1405.96     23.94 o
  -2   6   3     2235.28     2213.18     31.13 o
  -1   6   3       10.33       19.83      2.68 o
   0   6   3     2028.77     2336.91     29.34 o
   1   6   3      129.07      135.18      4.06 o
   2   6   3     7774.60     7957.07    113.65 o
   3   6   3       30.31       24.58      4.68 o
   4   6   3      101.48       96.13      5.26 o
   5   6   3       52.80       58.43      6.57 o
   6   6   3      220.30      197.67     11.41 o
   7   6   3        2.31       -8.74     10.46 o
   8   6   3        2.96      -12.01     12.01 o
  -8   7   3       18.72        3.27     16.57 o
  -7   7   3        1.81        2.85     11.26 o
  -6   7   3       72.47       53.36     10.45 o
  -5   7   3      830.36      734.91     25.09 o
  -4   7   3      103.09       96.41      8.43 o
  -3   7   3      241.03      222.26      8.81 o
  -2   7   3      174.15      232.93      7.58 o
  -1   7   3     4404.38     4554.82     58.63 o
   0   7   3     1860.69     2168.22     26.46 o
   1   7   3     5009.15     5653.96     75.75 o
   2   7   3     1373.86     1442.95     23.88 o
   3   7   3      527.81      523.05     12.72 o
   4   7   3       21.48       25.08      4.40 o
   5   7   3        9.12       10.74      7.72 o
   6   7   3       16.06       13.37      9.18 o
   7   7   3      122.35      116.25     12.54 o
   8   7   3        4.01        0.25     12.23 o
  -8   8   3       85.31      127.79     21.76 o
  -7   8   3      430.47      442.67     21.30 o
  -6   8   3      308.75      299.99     17.40 o
  -5   8   3        2.84        0.71     11.81 o
  -4   8   3      656.41      584.03     21.10 o
  -3   8   3     1106.87      985.64     16.15 o
  -2   8   3     3676.91     3593.82     44.66 o
  -1   8   3      245.94      306.05      7.60 o
   0   8   3     1454.22     1722.50     23.92 o
   1   8   3     1437.76     1521.16     22.69 o
   2   8   3     1948.73     1776.68     37.09 o
   3   8   3      201.32      205.72     10.30 o
   4   8   3      650.04      637.69     15.55 o
   5   8   3     1010.43     1010.28     24.60 o
   6   8   3     1494.13     1564.39     34.09 o
   7   8   3      366.85      382.94     24.17 o
  -8   9   3      110.38      125.55     19.97 o
  -7   9   3        4.12       20.46     15.71 o
  -6   9   3      147.55      126.70     12.60 o
  -5   9   3        5.41        6.61      7.10 o
  -4   9   3        2.69        0.60      4.81 o
  -3   9   3     2659.18     2632.88     37.84 o
  -2   9   3     4580.21     4502.90     55.74 o
  -1   9   3     3798.23     3807.48     47.57 o
   0   9   3     4576.25     4571.81     62.60 o
   1   9   3        3.58        0.67      3.35 o
   2   9   3      539.42      588.53     13.64 o
   3   9   3      267.97      262.85      9.31 o
   4   9   3     1475.75     1400.31     27.61 o
   5   9   3      134.28      125.60     12.15 o
   6   9   3       40.15       32.07     10.35 o
   7   9   3       65.13       67.09     12.35 o
  -7  10   3       48.52       75.89     18.16 o
  -6  10   3      167.56      174.80     14.09 o
  -5  10   3      179.90      181.99     10.86 o
  -4  10   3        7.09        2.78      6.09 o
  -3  10   3      246.70      192.22      6.61 o
  -2  10   3      124.87      111.80      5.13 o
  -1  10   3      584.73      678.27     13.55 o
   0  10   3     1936.59     2239.31     32.81 o
   1  10   3      567.76      623.41     12.28 o
   2  10   3     3971.32     4132.92     57.44 o
   3  10   3      257.06      238.11      9.20 o
   4  10   3      603.09      598.04     17.73 o
   5  10   3      296.46      276.99     13.19 o
   6  10   3        2.43        7.73     12.06 o
   7  10   3       28.61       24.26     12.69 o
  -7  11   3      372.89      442.31     28.29 o
  -6  11   3      559.96      572.14     37.04 o
  -5  11   3     2759.35     2647.06     48.54 o
  -4  11   3     3319.14     3134.23     51.84 o
  -3  11   3      173.08      170.65      8.90 o
  -2  11   3      304.84      299.11      8.18 o
  -1  11   3      649.17      627.47     13.03 o
   0  11   3     3695.99     3703.18     52.04 o
   1  11   3       48.89       68.95      5.75 o
   2  11   3      664.24      650.29     14.27 o
   3  11   3      275.09      243.74     12.19 o
   4  11   3     1989.45     1912.97     38.80 o
   5  11   3      117.86      120.16     14.58 o
   6  11   3        9.63        4.51     11.04 o
   7  11   3        3.18      -12.72     12.75 o
  -7  12   3       27.15       51.84     19.10 o
  -6  12   3       20.74        5.97     15.94 o
  -5  12   3      490.71      464.07     16.70 o
  -4  12   3      578.88      626.87     18.00 o
  -3  12   3     2081.71     2160.00     35.24 o
  -2  12   3     2743.48     2697.46     37.75 o
  -1  12   3      752.81      792.56     15.46 o
   0  12   3        7.37        3.75      5.52 o
   1  12   3     1972.35     1993.63     30.89 o
   2  12   3      867.17      811.11     18.84 o
   3  12   3      469.32      434.67     13.71 o
   4  12   3      432.96      395.19     21.00 o
   5  12   3      190.77      194.10     15.60 o
   6  12   3        2.38        2.96     11.34 o
   7  12   3        6.07       10.58     17.95 o
  -7  13   3      120.66      120.27     21.83 o
  -6  13   3       33.71       52.28     20.96 o
  -5  13   3       36.54       29.25      9.03 o
  -4  13   3      370.96      341.53     13.39 o
  -3  13   3        1.11       -3.19      7.78 o
  -2  13   3      193.94      210.98      8.86 o
  -1  13   3      313.34      328.52     10.75 o
   0  13   3     2187.87     2210.45     34.12 o
   1  13   3     1083.29     1038.40     19.74 o
   2  13   3       80.99       86.58      9.04 o
   3  13   3      763.76      764.72     21.15 o
   4  13   3      131.52      111.54     11.93 o
   5  13   3        0.53       -6.83     11.09 o
   6  13   3       58.92       30.32     12.72 o
  -6  14   3        9.37       19.39     18.77 o
  -5  14   3       95.45       78.11     10.50 o
  -4  14   3      134.65      146.46     10.86 o
  -3  14   3      723.06      677.26     20.24 o
  -2  14   3     1407.29     1369.91     25.53 o
  -1  14   3      150.39      149.29      8.58 o
   0  14   3       23.27       23.39      6.93 o
   1  14   3     1055.37     1087.14     21.08 o
   2  14   3     2607.11     2565.98     42.48 o
   3  14   3      631.32      658.33     22.22 o
   4  14   3       87.44       69.88     12.00 o
   5  14   3        3.21      -11.88     11.88 o
   6  14   3       34.69       31.90     13.35 o
  -6  15   3      371.06      420.17     44.75 o
  -5  15   3      989.59     1145.22     29.86 o
  -4  15   3      383.01      357.84     14.51 o
  -3  15   3     1327.90     1342.82     29.04 o
  -2  15   3      160.84      136.89     10.78 o
  -1  15   3       39.44       42.79      8.04 o
   0  15   3      272.27      247.83     16.88 o
   1  15   3      178.36      154.37      9.01 o
   2  15   3     1288.40     1220.93     26.11 o
   3  15   3     1034.50      958.09     28.07 o
   4  15   3      230.69      237.48     15.25 o
   5  15   3       75.37       82.37     13.87 o
  -5  16   3       20.10       42.19     15.81 o
  -4  16   3      264.47      301.07     15.30 o
  -3  16   3       22.03       16.29     13.71 o
  -2  16   3      437.13      418.41     15.46 o
  -1  16   3        9.05       19.10      8.65 o
   0  16   3      793.69      766.53     19.09 o
   1  16   3      859.16      898.68     20.69 o
   2  16   3        5.38        4.24      9.65 o
   3  16   3      574.66      544.04     25.42 o
   4  16   3      141.34      130.95     14.34 o
   5  16   3       48.39       44.94     19.32 o
  -5  17   3       42.10       34.98     14.13 o
  -4  17   3        7.08       -0.63     12.42 o
  -3  17   3        4.17       14.95     10.82 o
  -2  17   3      361.72      371.25     19.76 o
  -1  17   3     1013.46     1028.38     28.55 o
   0  17   3      918.47      928.31     21.59 o
   1  17   3      941.46      974.43     24.40 o
   2  17   3        0.05       -5.28     11.82 o
   3  17   3       14.56       18.22     12.85 o
   4  17   3       96.37       90.00     14.89 o
  -4  18   3      710.43      738.40     33.41 o
  -3  18   3      882.97      901.98     29.66 o
  -2  18   3      405.20      379.83     17.95 o
  -1  18   3      171.18      164.14     13.88 o
   0  18   3      151.15      158.45     10.88 o
   1  18   3      811.54      850.63     24.00 o
   2  18   3      111.55      119.23     14.63 o
   3  18   3      244.00      253.64     17.30 o
   4  18   3        1.16      -13.87     13.87 o
  -3  19   3       10.49       21.09     13.94 o
  -2  19   3      156.94      141.30     19.98 o
  -1  19   3      158.23      150.48     14.71 o
   0  19   3       32.47       57.22     13.23 o
   1  19   3       38.79       37.13     13.30 o
   2  19   3        2.08      -13.09     13.09 o
   3  19   3       23.03       12.21     14.38 o
  -2  20   3       46.99       48.90     14.17 o
  -1  20   3       55.73       32.73     15.39 o
   0  20   3        7.18       21.36     13.22 o
   1  20   3      104.81       98.17     15.28 o
   2  20   3        6.83      -15.01     15.95 o
  -9   0   4       12.07       15.21     29.69 o
  -8   0   4      150.12      144.84     31.14 o
  -7   0   4      905.68     1016.74     36.87 o
  -6   0   4       33.91       33.86     10.86 o
  -5   0   4      390.69      402.69     11.18 o
  -4   0   4     7505.80     7198.43    209.09 o
  -3   0   4     7835.30     6913.41    103.44 o
  -2   0   4     6475.54     5823.38    105.15 o
  -1   0   4    20632.17    19216.44    311.92 o
   0   0   4    17639.10    18098.00    322.05 o
   1   0   4     3701.77     4258.08     60.57 o
   2   0   4       72.87       66.34      4.31 o
   3   0   4     1354.38     1340.42     27.44 o
   4   0   4      173.38      165.93      9.49 o
   5   0   4      881.73      974.34     26.93 o
   6   0   4      633.30      702.68     27.39 o
   7   0   4      148.08      185.97     16.37 o
   8   0   4      218.04      263.61     30.42 o
  -8   1   4       28.24       34.60     10.98 o
  -7   1   4      134.59      140.22      8.22 o
  -6   1   4      121.80      118.30      7.65 o
  -5   1   4      320.34      304.36     17.73 o
  -4   1   4      835.82      806.40     17.80 o
  -3   1   4     1167.04     1159.26     18.96 o
  -2   1   4      124.91      126.41      3.41 o
  -1   1   4    17032.49    16539.88    190.16 o
   0   1   4       32.99       35.09      2.02 o
   1   1   4     3855.29     4022.47     43.41 o
   2   1   4       12.39       16.63      2.44 o
   3   1   4     2053.85     2014.36     27.37 o
   4   1   4     1843.77     1778.94     26.72 o
   5   1   4     1372.02     1346.17     23.43 o
   6   1   4      308.49      285.54     11.74 o
   7   1   4       25.99       16.49      9.87 o
   8   1   4       20.76       37.57     12.19 o
  -8   2   4       15.79       10.46     10.57 o
  -7   2   4      226.96      233.48     12.87 o
  -6   2   4       13.04        6.77      8.47 o
  -5   2   4      200.90      190.87      7.17 o
  -4   2   4       48.18       30.47      4.01 o
  -3   2   4      160.68      132.29      4.79 o
  -2   2   4     1867.89     1794.98     22.36 o
  -1   2   4       30.74       44.49      2.06 o
   0   2   4      271.83      311.11      5.29 o
   1   2   4     8748.74     9287.04    106.78 o
   2   2   4       45.29       34.57      2.79 o
   3   2   4     4339.26     4543.12     58.48 o
   4   2   4      373.83      347.92      9.99 o
   5   2   4      636.91      679.25     15.18 o
   6   2   4      259.11      211.95     10.67 o
   7   2   4      101.66      119.48     11.92 o
   8   2   4      160.76      152.11     17.09 o
  -8   3   4       66.27       80.82     17.56 o
  -7   3   4       90.78      121.74     11.27 o
  -6   3   4      590.04      582.59     20.02 o
  -5   3   4      781.83      729.05     15.36 o
  -4   3   4     2456.74     2443.06     51.29 o
  -3   3   4     2160.71     2053.39     32.77 o
  -2   3   4     3100.15     3000.13     38.45 o
  -1   3   4     3662.74     3475.34     40.78 o
   0   3   4     4481.54     5111.16     67.20 o
   1   3   4     6286.62     6523.39     82.57 o
   2   3   4        1.02        6.24      3.26 o
   3   3   4     5160.27     5380.84     68.88 o
   4   3   4      481.24      453.67      9.85 o
   5   3   4      219.64      221.98      8.46 o
   6   3   4      127.35      128.10      8.84 o
   7   3   4      293.05      297.53     14.93 o
   8   3   4      161.00      180.65     15.25 o
  -8   4   4       21.81       19.56     12.23 o
  -7   4   4       19.60       15.45     10.05 o
  -6   4   4     1123.70     1150.78     29.98 o
  -5   4   4       13.93        7.79      5.01 o
  -4   4   4        6.07        3.46      4.49 o
  -3   4   4      713.22      648.28     19.22 o
  -2   4   4       67.17       46.50      2.90 o
  -1   4   4     5564.13     5853.92     70.91 o
   0   4   4    12470.14    14804.78    191.18 o
   1   4   4     3061.13     3410.93     46.66 o
   2   4   4      586.19      524.60     11.19 o
   3   4   4      333.87      301.32      8.03 o
   4   4   4       92.84       77.91      5.33 o
   5   4   4      658.97      632.74     15.18 o
   6   4   4       13.14        0.81      7.29 o
   7   4   4      199.86      214.19     15.63 o
   8   4   4        0.25       17.83     12.61 o
  -8   5   4      155.12      187.31     15.38 o
  -7   5   4       22.02       18.42     15.05 o
  -6   5   4       73.54       62.85      9.98 o
  -5   5   4     1578.68     1433.71     25.88 o
  -4   5   4      108.55      128.95      6.89 o
  -3   5   4      130.65      111.03     10.15 o
  -2   5   4      303.15      290.39      6.88 o
  -1   5   4     6158.34     6695.08     84.62 o
   0   5   4     1057.59     1388.24     19.31 o
   1   5   4      208.61      221.96     10.26 o
   2   5   4     2789.98     2875.57     43.16 o
   3   5   4        2.76        3.49      4.60 o
   4   5   4      628.09      573.05     12.38 o
   5   5   4      269.22      252.74      9.28 o
   6   5   4       16.99        8.31      8.89 o
   7   5   4      166.19      179.92     13.61 o
   8   5   4        1.75      -12.49     12.49 o
  -8   6   4      160.73      211.61     16.36 o
  -7   6   4      443.66      440.29     20.41 o
  -6   6   4      946.64     1030.55     29.28 o
  -5   6   4     1155.80     1111.43     29.75 o
  -4   6   4      151.55      151.07      8.76 o
  -3   6   4     2046.76     1948.12     34.49 o
  -2   6   4     4070.49     4204.48     57.27 o
  -1   6   4      463.06      523.47      9.71 o
   0   6   4      299.78      285.45      7.78 o
   1   6   4     6829.54     7179.22    101.86 o
   2   6   4     5986.95     5937.06     85.85 o
   3   6   4     4357.56     4131.43     61.23 o
   4   6   4     2007.01     1949.62     29.48 o
   5   6   4      507.00      467.31     16.11 o
   6   6   4        6.92        3.67      9.07 o
   7   6   4       50.44       27.93     11.71 o
   8   6   4       12.41        5.14     13.02 o
  -8   7   4        1.71      -13.26     15.28 o
  -7   7   4      301.89      300.13     22.79 o
  -6   7   4      888.95      939.62     32.92 o
  -5   7   4     2402.62     2391.07     54.24 o
  -4   7   4     3625.73     3599.00     68.02 o
  -3   7   4      782.81      698.78     12.13 o
  -2   7   4      203.33      178.16      5.53 o
  -1   7   4      306.42      296.78      7.27 o
   0   7   4     9413.88    10177.08    134.60 o
   1   7   4     2979.67     3125.74     46.20 o
   2   7   4      240.75      245.19      9.03 o
   3   7   4        5.30        8.48      5.27 o
   4   7   4      847.97      821.93     17.68 o
   5   7   4       16.04       14.61      8.59 o
   6   7   4       81.07       76.58     10.55 o
   7   7   4       14.83       20.04     12.19 o
  -8   8   4       48.63       68.72     17.91 o
  -7   8   4        4.25        7.66     11.89 o
  -6   8   4       13.68       25.30     13.71 o
  -5   8   4       46.47       38.87     10.20 o
  -4   8   4        2.00        3.27      7.65 o
  -3   8   4      658.41      657.43     12.20 o
  -2   8   4       48.39       40.58      4.35 o
  -1   8   4     3435.48     3907.39     51.05 o
   0   8   4     1738.89     2168.58     31.06 o
   1   8   4      592.20      657.67     12.09 o
   2   8   4     1447.31     1387.88     25.61 o
   3   8   4      469.36      414.50     13.47 o
   4   8   4        4.53       10.89      7.23 o
   5   8   4       36.42       34.44      9.24 o
   6   8   4      223.94      217.81     13.14 o
   7   8   4        0.58        2.13     12.03 o
  -8   9   4       82.22       76.64     20.11 o
  -7   9   4        1.89      -11.65     13.38 o
  -6   9   4       47.48       40.39     11.08 o
  -5   9   4      144.02      137.74     11.33 o
  -4   9   4     1065.57      982.44     25.59 o
  -3   9   4      127.60      147.98      7.31 o
  -2   9   4     1536.78     1606.01     23.15 o
  -1   9   4      458.79      452.19      9.86 o
   0   9   4     6219.52     6684.60     95.94 o
   1   9   4      143.68      125.38      6.35 o
   2   9   4       22.79       32.58      6.64 o
   3   9   4      352.22      353.10     12.63 o
   4   9   4     1911.06     1838.33     34.20 o
   5   9   4     1016.77      966.66     25.72 o
   6   9   4        0.83       18.23     10.45 o
   7   9   4       22.09       27.60     12.70 o
  -7  10   4      113.06      150.23     19.46 o
  -6  10   4      938.58      970.67     37.54 o
  -5  10   4      330.30      321.01     15.08 o
  -4  10   4      179.50      206.86     10.18 o
  -3  10   4      499.40      471.88     12.70 o
  -2  10   4     2543.75     2428.73     33.52 o
  -1  10   4      633.10      724.05     15.12 o
   0  10   4      913.55      961.63     17.27 o
   1  10   4      544.58      522.83     10.99 o
   2  10   4     6748.32     6517.53    101.72 o
   3  10   4     1238.48     1251.67     31.73 o
   4  10   4        4.96       -2.60      8.28 o
   5  10   4       14.75       10.35     10.06 o
   6  10   4      425.64      436.31     17.31 o
   7  10   4       96.19      110.16     14.74 o
  -7  11   4      173.96      227.77     26.55 o
  -6  11   4       14.89       14.59     15.37 o
  -5  11   4      264.06      309.16     15.87 o
  -4  11   4      335.07      332.38     13.37 o
  -3  11   4      162.92      183.71      7.91 o
  -2  11   4      257.59      264.28      8.26 o
  -1  11   4      370.94      396.95     11.58 o
   0  11   4       56.14       61.40      6.00 o
   1  11   4       11.07        5.12      4.31 o
   2  11   4       75.35       86.10      5.49 o
   3  11   4      117.27       96.79      9.24 o
   4  11   4       87.50       88.60     10.72 o
   5  11   4       51.45       67.70     11.11 o
   6  11   4        0.82       -9.06     11.25 o
   7  11   4      121.49      130.29     15.74 o
  -7  12   4        0.91       -0.24     17.64 o
  -6  12   4       29.18       -2.74     18.81 o
  -5  12   4      426.91      418.28     17.60 o
  -4  12   4      300.82      288.57     12.92 o
  -3  12   4     2237.38     2034.75     39.73 o
  -2  12   4     5242.33     5157.18     71.86 o
  -1  12   4     2104.07     2137.91     34.83 o
   0  12   4      400.27      392.99     14.72 o
   1  12   4     2504.14     2518.91     37.77 o
   2  12   4     2053.87     1950.19     34.52 o
   3  12   4       32.08       26.02      7.79 o
   4  12   4       10.50       10.70     10.04 o
   5  12   4        2.02       14.30     11.13 o
   6  12   4      193.77      229.68     19.05 o
  -7  13   4       27.12       -7.82     19.68 o
  -6  13   4       31.03      -15.24     16.99 o
  -5  13   4      178.89      230.27     12.97 o
  -4  13   4      333.82      314.50     14.78 o
  -3  13   4      179.98      200.24     11.76 o
  -2  13   4      493.75      497.10     14.81 o
  -1  13   4     4425.09     4607.97     68.93 o
   0  13   4     5587.69     5658.53     78.33 o
   1  13   4     1184.47     1223.53     22.46 o
   2  13   4      398.73      376.41     17.52 o
   3  13   4      142.21      157.18     10.85 o
   4  13   4      221.99      229.40     14.19 o
   5  13   4      446.20      485.85     25.11 o
   6  13   4       46.14       61.33     13.51 o
  -6  14   4        0.43      -13.11     18.40 o
  -5  14   4       34.34       30.12     10.62 o
  -4  14   4      104.36      132.91     11.83 o
  -3  14   4     1174.46     1257.00     30.13 o
  -2  14   4       62.48       52.96      8.35 o
  -1  14   4      791.06      795.85     26.85 o
   0  14   4       35.71       40.34      8.58 o
   1  14   4      446.78      440.55     13.19 o
   2  14   4       66.35       44.78      8.97 o
   3  14   4       48.40       51.51     11.55 o
   4  14   4       32.25       24.78     14.20 o
   5  14   4      334.60      314.98     17.13 o
   6  14   4       82.13       60.06     14.20 o
  -6  15   4        0.40      -16.14     19.51 o
  -5  15   4      113.06       93.46     13.31 o
  -4  15   4      675.29      570.53     33.95 o
  -3  15   4       24.68       40.09     10.80 o
  -2  15   4      128.73      120.85     11.40 o
  -1  15   4        5.54        2.42      7.65 o
   0  15   4      722.07      726.82     17.88 o
   1  15   4      107.79      126.81      8.91 o
   2  15   4      110.51       98.66      9.98 o
   3  15   4        3.54        4.73     11.37 o
   4  15   4       35.15       29.47     13.71 o
   5  15   4       87.64       92.06     14.52 o
  -5  16   4      209.13      167.60     15.42 o
  -4  16   4       69.16       76.50     12.71 o
  -3  16   4      553.07      625.46     26.61 o
  -2  16   4      775.04      802.87     25.31 o
  -1  16   4      651.14      640.18     19.38 o
   0  16   4        8.57       -1.81      7.94 o
   1  16   4      169.72      164.56     11.40 o
   2  16   4       42.78       50.94     10.63 o
   3  16   4      402.14      387.33     18.13 o
   4  16   4       16.23       -7.77     14.39 o
   5  16   4      118.36      112.85     15.57 o
  -5  17   4        5.37       16.95     13.64 o
  -4  17   4       83.06       59.81     13.27 o
  -3  17   4       65.45       57.80     12.65 o
  -2  17   4      484.66      457.86     26.61 o
  -1  17   4     1194.86     1234.92     31.69 o
   0  17   4      309.68      268.73     16.45 o
   1  17   4     1025.60     1001.47     25.29 o
   2  17   4       40.67       32.33     12.81 o
   3  17   4      511.23      501.31     25.26 o
   4  17   4       11.10        9.43     13.99 o
  -4  18   4      137.61      148.02     15.25 o
  -3  18   4       40.49       58.00     13.47 o
  -2  18   4       35.58       27.93     12.52 o
  -1  18   4       33.31       34.20     11.93 o
   0  18   4        0.46       -2.48     10.10 o
   1  18   4       63.64       61.50     11.16 o
   2  18   4      281.63      272.11     17.27 o
   3  18   4       86.71      108.13     15.54 o
  -3  19   4      346.26      332.98     18.48 o
  -2  19   4       24.35        5.93     13.16 o
  -1  19   4      550.40      550.76     21.76 o
   0  19   4      206.07      197.17     15.43 o
   1  19   4      422.49      446.77     28.40 o
   2  19   4      219.63      222.02     17.23 o
   3  19   4       14.66        6.13     16.09 o
  -2  20   4       27.88       22.56     14.16 o
  -1  20   4        1.78        2.54     15.08 o
   0  20   4      215.76      215.80     21.91 o
   1  20   4      853.71      843.67     37.89 o
  -8   1   5       37.14       36.85     11.98 o
  -7   1   5        2.61        5.37      8.31 o
  -6   1   5       58.03       57.94      7.71 o
  -5   1   5     3564.73     3521.66     54.23 o
  -4   1   5       35.48       31.54      3.03 o
  -3   1   5     6115.50     5968.25     75.28 o
  -2   1   5       22.65       16.15      2.31 o
  -1   1   5    18851.26    18260.72    219.11 o
   0   1   5     4439.11     4636.37     59.60 o
   1   1   5     7109.26     7450.53     98.76 o
   2   1   5     3111.04     2960.41     42.99 o
   3   1   5     1711.46     1748.21     25.76 o
   4   1   5       86.08       90.60      6.12 o
   5   1   5        6.78       12.11      6.15 o
   6   1   5      307.38      302.68     13.46 o
   7   1   5        4.94       16.73     17.85 o
   8   1   5       44.38       61.36     14.83 o
  -8   2   5       58.42       63.63     12.23 o
  -7   2   5      586.52      668.12     23.01 o
  -6   2   5      630.62      670.80     20.90 o
  -5   2   5     2208.95     2214.47     36.01 o
  -4   2   5        9.21        8.20      3.71 o
  -3   2   5     1659.82     1580.85     24.37 o
  -2   2   5     5176.48     5019.52     65.10 o
  -1   2   5     2550.91     2481.05     32.52 o
   0   2   5     8756.41     9590.59    121.63 o
   1   2   5     5125.75     5528.19     74.54 o
   2   2   5     1214.77     1139.74     17.50 o
   3   2   5     1193.11     1187.31     27.41 o
   4   2   5     2186.79     2064.68     32.69 o
   5   2   5      525.86      520.92     14.04 o
   6   2   5      359.89      368.26     13.61 o
   7   2   5       88.30       84.14     12.16 o
   8   2   5      206.44      214.98     15.92 o
  -8   3   5        2.97       -5.66     10.87 o
  -7   3   5      121.82      101.99     11.11 o
  -6   3   5      564.92      542.59     19.30 o
  -5   3   5        6.91        5.55      4.84 o
  -4   3   5      425.49      412.95     10.56 o
  -3   3   5      654.09      696.60     12.31 o
  -2   3   5      119.62       76.47      2.88 o
  -1   3   5     1909.75     2000.67     25.32 o
   0   3   5      308.12      272.74      6.94 o
   1   3   5     5160.50     5388.31     76.92 o
   2   3   5      294.20      311.89      8.23 o
   3   3   5     2213.81     2208.87     31.63 o
   4   3   5      294.33      257.88      7.94 o
   5   3   5      164.62      175.24      8.27 o
   6   3   5      194.92      196.58     10.62 o
   7   3   5      145.85      143.47     13.28 o
   8   3   5       73.66       79.40     14.14 o
  -8   4   5       38.30       46.08     12.63 o
  -7   4   5        1.74        3.98     10.02 o
  -6   4   5       52.88       55.06      9.72 o
  -5   4   5      198.96      202.40      7.86 o
  -4   4   5     1219.39     1262.83     27.93 o
  -3   4   5     4946.80     4786.41     83.50 o
  -2   4   5     7795.88     8120.31    102.74 o
  -1   4   5     9676.76    10111.29    121.55 o
   0   4   5     8477.74     9497.98    126.60 o
   1   4   5     1674.33     1863.21     30.87 o
   2   4   5       15.11       27.74      4.72 o
   3   4   5      357.91      327.01      8.04 o
   4   4   5      806.55      781.43     14.70 o
   5   4   5        5.65       17.21      6.81 o
   6   4   5       54.90       35.42      9.62 o
   7   4   5        1.13        2.02     11.73 o
   8   4   5        2.11       12.32     13.49 o
  -8   5   5      170.22      202.55     15.13 o
  -7   5   5        0.74       -8.16     10.00 o
  -6   5   5      100.28       98.77     10.50 o
  -5   5   5     1411.72     1458.74     28.77 o
  -4   5   5     5075.09     5039.54     92.15 o
  -3   5   5     4094.27     3890.14     56.35 o
  -2   5   5        8.72        9.72      2.40 o
  -1   5   5       69.52       60.32      3.82 o
   0   5   5       71.96       58.10      3.82 o
   1   5   5     3916.90     3874.80     56.30 o
   2   5   5     1363.39     1500.34     26.46 o
   3   5   5      641.75      635.29     15.34 o
   4   5   5     1262.10     1270.07     22.43 o
   5   5   5     1519.12     1502.22     26.60 o
   6   5   5      320.86      319.67     13.90 o
   7   5   5      116.13      139.30     19.85 o
   8   5   5       32.92       14.97     13.70 o
  -8   6   5       44.06       60.55     19.13 o
  -7   6   5        4.23       10.71     11.36 o
  -6   6   5      478.54      519.05     21.54 o
  -5   6   5        5.67        6.54      7.53 o
  -4   6   5      547.62      522.49     16.47 o
  -3   6   5       92.67       82.47      4.74 o
  -2   6   5     3134.99     3142.01     41.17 o
  -1   6   5    12161.83    13375.39    177.85 o
   0   6   5      431.57      437.64      9.34 o
   1   6   5     2092.20     2298.79     34.91 o
   2   6   5      257.03      212.21      8.18 o
   3   6   5       37.52       69.69      6.91 o
   4   6   5       60.64       60.70      7.62 o
   5   6   5       38.76       42.52      9.20 o
   6   6   5       34.05       31.23     10.07 o
   7   6   5       77.22       75.36     15.36 o
  -8   7   5       90.62      121.01     15.02 o
  -7   7   5      336.97      336.38     17.65 o
  -6   7   5       29.69       43.51     10.48 o
  -5   7   5       54.64       46.99      8.80 o
  -4   7   5      165.43      156.47     15.95 o
  -3   7   5     1325.48     1312.43     21.35 o
  -2   7   5     1201.16     1276.55     18.54 o
  -1   7   5      338.38      371.33      8.75 o
   0   7   5      450.17      483.40     14.47 o
   1   7   5      850.83      940.38     16.95 o
   2   7   5      114.31      111.04      7.02 o
   3   7   5      136.00      149.56      8.43 o
   4   7   5      168.20      194.83     15.97 o
   5   7   5      214.54      217.68     12.10 o
   6   7   5      178.61      195.38     13.06 o
   7   7   5        0.59       39.97     12.97 o
  -8   8   5        5.48        6.89     16.61 o
  -7   8   5       42.40        8.43     12.57 o
  -6   8   5      442.65      446.78     23.68 o
  -5   8   5       10.58       10.23      8.92 o
  -4   8   5     1111.81     1087.15     26.76 o
  -3   8   5      983.45      942.19     15.75 o
  -2   8   5     8799.44     8441.06    107.38 o
  -1   8   5     3903.58     3789.17     49.72 o
   0   8   5      352.77      428.70      9.79 o
   1   8   5      262.47      289.40      9.61 o
   2   8   5     5084.04     5001.90     80.66 o
   3   8   5     2726.20     2709.03     45.78 o
   4   8   5       87.91       84.31      8.78 o
   5   8   5       30.46       41.26      9.84 o
   6   8   5       75.97       73.40     11.55 o
   7   8   5      154.33      167.83     20.98 o
  -8   9   5       50.34       48.75     19.92 o
  -7   9   5        0.85      -12.64     12.64 o
  -6   9   5       33.90       87.55     15.50 o
  -5   9   5       10.02        8.23      9.57 o
  -4   9   5     1425.43     1452.52     29.66 o
  -3   9   5      336.98      316.04      8.93 o
  -2   9   5      147.24      169.98      6.06 o
  -1   9   5       38.38       34.39      4.20 o
   0   9   5      735.95      668.31     14.33 o
   1   9   5      257.05      227.56     10.37 o
   2   9   5     2239.44     2476.44     42.34 o
   3   9   5      641.40      572.27     17.16 o
   4   9   5     2692.28     2597.65     46.21 o
   5   9   5      767.59      779.01     23.61 o
   6   9   5      113.02      134.99     12.91 o
   7   9   5      157.88      175.95     16.17 o
  -7  10   5       82.59       86.68     14.75 o
  -6  10   5      709.06      685.44     33.20 o
  -5  10   5     1515.89     1475.03     35.76 o
  -4  10   5      915.84      916.83     30.07 o
  -3  10   5     1224.56     1248.83     20.97 o
  -2  10   5        7.90       10.02      4.24 o
  -1  10   5      127.85      153.32      7.22 o
   0  10   5     1671.09     1789.66     27.72 o
   1  10   5        3.25        6.35      4.94 o
   2  10   5     2175.36     2245.11     39.42 o
   3  10   5      835.51      834.55     20.97 o
   4  10   5        1.79       -2.47      8.72 o
   5  10   5       60.01       76.29     11.51 o
   6  10   5        7.26        6.36     12.02 o
   7  10   5       76.38       56.90     14.81 o
  -7  11   5       64.96       34.85     18.18 o
  -6  11   5       28.08       28.77     16.08 o
  -5  11   5      258.56      250.71     14.87 o
  -4  11   5     2062.60     2042.99     39.90 o
  -3  11   5      637.79      610.10     16.19 o
  -2  11   5        0.60        0.61      4.58 o
  -1  11   5      152.48      163.99     10.68 o
   0  11   5     7646.12     8035.40    108.55 o
   1  11   5     3807.73     3969.90     52.76 o
   2  11   5       44.11       39.96      8.25 o
   3  11   5      819.32      814.99     21.52 o
   4  11   5      220.93      224.83     13.35 o
   5  11   5       91.46      103.80     12.24 o
   6  11   5        2.14      -11.79     11.79 o
  -7  12   5       61.02       68.54     19.76 o
  -6  12   5      180.98      180.85     19.92 o
  -5  12   5        9.66      -10.30     11.67 o
  -4  12   5      252.57      248.05     12.15 o
  -3  12   5      715.31      741.56     21.42 o
  -2  12   5     2103.30     2057.48     34.09 o
  -1  12   5      581.95      612.45     15.81 o
   0  12   5      229.96      233.33      9.31 o
   1  12   5       99.42       99.45      7.06 o
   2  12   5      281.78      247.61     10.81 o
   3  12   5     1343.11     1292.99     30.10 o
   4  12   5      198.04      201.05     15.18 o
   5  12   5        2.82        5.71     11.88 o
   6  12   5       13.48       -5.23     12.81 o
  -6  13   5       20.06       30.28     17.44 o
  -5  13   5      260.68      296.05     14.97 o
  -4  13   5       28.86       32.99      9.72 o
  -3  13   5      190.64      198.76     11.80 o
  -2  13   5       90.76       84.21      7.93 o
  -1  13   5        1.12       -5.95      6.66 o
   0  13   5      735.79      754.58     17.33 o
   1  13   5      154.93      185.40     10.84 o
   2  13   5       10.90       -4.12      7.97 o
   3  13   5      594.28      577.35     17.90 o
   4  13   5       61.29       47.85     11.67 o
   5  13   5        7.70       -0.86     14.30 o
   6  13   5       39.04       37.89     13.81 o
  -6  14   5      391.34      348.52     43.74 o
  -5  14   5       61.99       47.44     10.84 o
  -4  14   5      204.78      182.10     12.66 o
  -3  14   5        3.97       -4.89     10.20 o
  -2  14   5      493.11      450.66     16.81 o
  -1  14   5       17.60       15.54      8.52 o
   0  14   5      108.70      104.86      8.27 o
   1  14   5      475.62      497.00     16.76 o
   2  14   5      760.86      746.07     20.40 o
   3  14   5      922.18      974.25     28.29 o
   4  14   5      163.42      173.16     14.60 o
   5  14   5       18.65       24.20     13.17 o
  -6  15   5        3.64      -19.63     19.63 o
  -5  15   5      395.57      444.79     18.76 o
  -4  15   5      137.97      150.91     12.64 o
  -3  15   5      427.09      372.81     16.00 o
  -2  15   5        8.31        8.47      9.86 o
  -1  15   5      744.32      814.32     20.56 o
   0  15   5      159.74      169.92      9.55 o
   1  15   5      762.37      754.95     21.12 o
   2  15   5       88.70      115.18     10.76 o
   3  15   5       56.81       18.73     12.06 o
   4  15   5      230.73      202.49     15.70 o
   5  15   5       11.44        0.32     13.42 o
  -5  16   5      134.63      172.92     16.71 o
  -4  16   5        2.11       -9.63     11.03 o
  -3  16   5       24.11       11.97     11.06 o
  -2  16   5      284.92      275.84     14.96 o
  -1  16   5      300.01      295.63     14.73 o
   0  16   5      335.43      321.49     12.17 o
   1  16   5     2314.66     2233.93     39.71 o
   2  16   5      179.35      182.21     12.37 o
   3  16   5        4.74      -12.21     12.21 o
   4  16   5      112.50      113.44     14.84 o
   5  16   5       35.57       18.11     40.92 o
  -5  17   5      143.61      134.98     19.71 o
  -4  17   5      121.13      113.67     13.85 o
  -3  17   5      293.50      261.15     16.14 o
  -2  17   5      181.69      160.73     14.30 o
  -1  17   5       37.84       20.27     11.31 o
   0  17   5      284.72      300.13     13.73 o
   1  17   5       28.38       24.22     10.24 o
   2  17   5       54.59       64.10     13.79 o
   3  17   5       48.21       23.12     13.88 o
   4  17   5       14.24       -3.08     14.37 o
  -4  18   5        0.32       -7.36     15.78 o
  -3  18   5      736.67      735.73     32.17 o
  -2  18   5      549.61      510.18     21.59 o
  -1  18   5      597.26      580.50     21.64 o
   0  18   5      193.61      230.25     15.99 o
   1  18   5      533.53      535.66     22.55 o
   2  18   5      224.10      180.93     15.97 o
   3  18   5      381.36      384.36     20.18 o
  -3  19   5       12.92       22.27     13.62 o
  -2  19   5       10.98        5.83     13.00 o
  -1  19   5      209.73      215.43     20.17 o
   0  19   5       23.81       22.89     13.30 o
   1  19   5       23.93       18.26     13.96 o
   2  19   5       32.21       30.16     14.66 o
  -1  20   5      128.16      142.16     17.66 o
   0  20   5      269.42      331.95     20.90 o
   1  20   5       23.47      -25.53     25.86 o
  -8   0   6       17.91       10.14     27.52 o
  -7   0   6      309.67      337.15     19.16 o
  -6   0   6        9.48       12.24      7.99 o
  -5   0   6      321.74      345.05     10.69 o
  -4   0   6      248.18      282.42      8.10 o
  -3   0   6    11659.74    11598.46    232.89 o
  -2   0   6     3829.97     3769.04     68.73 o
  -1   0   6    13431.61    13797.14    246.17 o
   0   0   6     5139.83     5019.79     91.56 o
   1   0   6     4691.45     4960.60    100.60 o
   2   0   6      616.74      607.75     17.80 o
   3   0   6     2143.15     1998.38     44.47 o
   4   0   6     5031.52     4887.17    101.20 o
   5   0   6     1020.66      953.51     28.10 o
   6   0   6      154.17      145.44     15.25 o
   7   0   6      101.46       91.97     24.62 o
   8   0   6        0.68        6.25     20.53 o
  -8   1   6      114.85      106.25     21.49 o
  -7   1   6      153.69      152.02     10.68 o
  -6   1   6        1.78        0.74      7.11 o
  -5   1   6      182.03      167.42      9.31 o
  -4   1   6     2567.90     2414.70     38.08 o
  -3   1   6     2234.06     1975.16     28.13 o
  -2   1   6     4836.74     4522.21     58.05 o
  -1   1   6      365.67      348.95      6.96 o
   0   1   6      111.40      130.84      4.34 o
   1   1   6       52.89       58.36      6.40 o
   2   1   6     2252.07     2462.23     36.61 o
   3   1   6      158.68      180.07      8.69 o
   4   1   6      689.08      659.94     15.22 o
   5   1   6       87.57       80.30      8.31 o
   6   1   6      423.46      433.22     17.95 o
   7   1   6        5.98       10.27     11.46 o
   8   1   6        0.15        5.37     14.85 o
  -8   2   6       20.76        8.88     16.20 o
  -7   2   6      396.53      384.18     16.26 o
  -6   2   6      210.98      187.22     10.95 o
  -5   2   6      545.10      554.64     14.20 o
  -4   2   6      265.07      220.71      6.63 o
  -3   2   6     1074.36     1066.45     15.21 o
  -2   2   6        9.14        9.01      2.51 o
  -1   2   6      301.16      312.36      6.92 o
   0   2   6      281.90      242.04      7.15 o
   1   2   6       18.22       10.59      3.38 o
   2   2   6      384.03      424.25     10.30 o
   3   2   6        5.42        4.54      3.90 o
   4   2   6      280.57      263.33      9.38 o
   5   2   6       32.21       31.73      6.86 o
   6   2   6      310.47      283.71     12.83 o
   7   2   6       24.24       14.65     12.02 o
   8   2   6      298.39      325.38     20.31 o
  -8   3   6       88.77      107.81     13.05 o
  -7   3   6      141.88      150.63     11.80 o
  -6   3   6      768.63      732.79     23.04 o
  -5   3   6      139.71      146.27      6.38 o
  -4   3   6       27.26       26.30      4.62 o
  -3   3   6      410.75      337.59      7.49 o
  -2   3   6       42.99       32.22      3.24 o
  -1   3   6     6102.03     6628.78     84.82 o
   0   3   6    12350.64    13544.15    192.02 o
   1   3   6     2834.90     2854.73     42.28 o
   2   3   6    12440.57    12988.45    182.74 o
   3   3   6      305.23      330.63      9.86 o
   4   3   6        8.47       21.48      4.81 o
   5   3   6      400.44      417.27     13.11 o
   6   3   6      222.97      243.82     16.79 o
   7   3   6        3.54      -12.16     12.16 o
   8   3   6       18.51       24.10     17.75 o
  -8   4   6       61.19       93.80     16.93 o
  -7   4   6       23.13       23.07     10.37 o
  -6   4   6      162.15      176.77     14.74 o
  -5   4   6        7.40        9.26      6.09 o
  -4   4   6      109.60      104.03      6.16 o
  -3   4   6       12.52       11.62      3.36 o
  -2   4   6     6066.76     5945.40     73.38 o
  -1   4   6     2820.56     2637.61     36.76 o
   0   4   6       28.00       34.31      5.47 o
   1   4   6      992.16     1071.10     19.97 o
   2   4   6     6167.77     6620.75     94.61 o
   3   4   6     5253.08     5025.96     73.09 o
   4   4   6      704.09      706.29     14.22 o
   5   4   6      728.95      682.82     16.93 o
   6   4   6       41.59       35.44     10.15 o
   7   4   6       12.16       31.18     14.27 o
  -8   5   6        6.74       39.85     14.95 o
  -7   5   6       23.86       34.08     14.43 o
  -6   5   6       55.64       65.81     11.16 o
  -5   5   6       51.24       48.20      7.96 o
  -4   5   6      170.56      183.39      9.28 o
  -3   5   6        0.74       -0.95      2.81 o
  -2   5   6     1328.80     1380.96     20.48 o
  -1   5   6     4307.56     4511.86     61.43 o
   0   5   6     1657.79     1895.66     31.29 o
   1   5   6      231.05      280.93      8.08 o
   2   5   6     8747.42     9136.02    139.62 o
   3   5   6       40.03       50.03      8.11 o
   4   5   6      591.50      559.51     14.14 o
   5   5   6      263.32      245.13     11.40 o
   6   5   6       53.52       42.03     10.77 o
   7   5   6       25.56       20.53     12.87 o
  -8   6   6      155.71      168.36     15.70 o
  -7   6   6      625.89      673.15     26.07 o
  -6   6   6     1213.35     1321.58     34.97 o
  -5   6   6     4112.01     4055.85     76.24 o
  -4   6   6     1279.63     1308.05     28.94 o
  -3   6   6       44.27       39.28      3.79 o
  -2   6   6      119.05      159.55      5.43 o
  -1   6   6    14064.36    14699.51    195.32 o
   0   6   6     2045.32     2220.03     36.24 o
   1   6   6      692.71      759.15     14.63 o
   2   6   6       30.30       26.50      6.09 o
   3   6   6      100.75       72.85      7.51 o
   4   6   6       37.27       31.62      7.84 o
   5   6   6      175.85      180.65     11.78 o
   6   6   6       23.13       32.17     10.69 o
   7   6   6       75.46      104.65     16.04 o
  -8   7   6      165.78      206.10     18.82 o
  -7   7   6      410.16      477.80     39.62 o
  -6   7   6      584.32      527.42     27.30 o
  -5   7   6      543.14      519.68     19.20 o
  -4   7   6     2192.84     2240.89     40.38 o
  -3   7   6      919.31      925.51     15.48 o
  -2   7   6      348.92      340.13      8.13 o
  -1   7   6     1716.16     1756.60     26.04 o
   0   7   6     3885.47     3990.32     58.53 o
   1   7   6     9983.47    10240.46    145.13 o
   2   7   6     1825.38     1766.24     31.53 o
   3   7   6     1879.85     1829.48     45.03 o
   4   7   6       58.60       68.10      8.59 o
   5   7   6      143.17      130.16     11.35 o
   6   7   6        2.75       10.27     10.83 o
   7   7   6        2.11       -6.49     13.29 o
  -8   8   6       19.79       29.34     14.41 o
  -7   8   6       12.99       10.86     12.28 o
  -6   8   6      287.54      317.67     26.57 o
  -5   8   6       74.17       93.89     10.55 o
  -4   8   6      143.79      136.88      7.71 o
  -3   8   6      136.36      140.52      5.36 o
  -2   8   6      348.97      385.90     10.37 o
  -1   8   6       19.70       13.16      4.03 o
   0   8   6      526.18      614.22     13.65 o
   1   8   6      207.95      235.09      7.85 o
   2   8   6      232.21      227.91     12.24 o
   3   8   6       83.71       78.57      8.30 o
   4   8   6        1.31        6.87      8.29 o
   5   8   6        4.12        6.98     10.16 o
   6   8   6       56.13       44.58     11.52 o
   7   8   6       55.03       68.17     14.82 o
  -7   9   6      123.52      140.25     15.41 o
  -6   9   6       69.24       39.03     19.82 o
  -5   9   6      106.16      109.03     11.35 o
  -4   9   6     2296.92     2186.45     40.91 o
  -3   9   6     1389.90     1259.14     20.70 o
  -2   9   6      124.84      117.05      5.33 o
  -1   9   6      634.81      664.62     15.62 o
   0   9   6      237.71      273.49     12.46 o
   1   9   6     3073.82     3261.37     49.41 o
   2   9   6       93.59       71.56      7.99 o
   3   9   6       55.83       43.98      8.45 o
   4   9   6      409.87      417.53     14.96 o
   5   9   6     1210.59     1202.82     30.61 o
   6   9   6       74.54       80.47     12.91 o
   7   9   6      162.70      181.18     16.84 o
  -7  10   6       56.52       45.32     14.24 o
  -6  10   6      611.81      695.49     34.26 o
  -5  10   6      128.86      155.79     13.77 o
  -4  10   6       13.71       11.83      7.47 o
  -3  10   6       99.48       81.83      7.03 o
  -2  10   6     1661.78     1618.14     24.08 o
  -1  10   6     2970.84     2934.36     44.99 o
   0  10   6      188.36      204.06     10.49 o
   1  10   6      105.39       94.46      6.49 o
   2  10   6      486.99      436.99     14.96 o
   3  10   6     1011.00      955.76     23.39 o
   4  10   6       86.17       78.24     11.06 o
   5  10   6        1.39        7.58     11.88 o
   6  10   6      135.57      128.25     14.07 o
  -7  11   6       25.09       27.71     18.14 o
  -6  11   6      177.89      172.85     19.14 o
  -5  11   6       22.82       24.43     11.45 o
  -4  11   6      144.57      134.39      9.83 o
  -3  11   6      550.73      476.06     16.46 o
  -2  11   6     1475.99     1451.33     24.14 o
  -1  11   6     3249.29     3391.43     51.61 o
   0  11   6     3181.95     3336.36     48.13 o
   1  11   6     2487.03     2505.92     39.91 o
   2  11   6     2325.01     2295.00     41.35 o
   3  11   6       12.20        9.35      9.80 o
   4  11   6      280.32      263.54     14.44 o
   5  11   6       15.32       15.95     12.03 o
   6  11   6       20.06       19.21     13.14 o
  -7  12   6       39.56       23.29     18.80 o
  -6  12   6       51.34       46.92     17.86 o
  -5  12   6       42.91       62.01     12.82 o
  -4  12   6      165.35      173.01     11.25 o
  -3  12   6       62.31       69.57      9.37 o
  -2  12   6     1440.90     1485.89     26.73 o
  -1  12   6     1274.53     1350.65     24.97 o
   0  12   6      167.47      169.58      8.28 o
   1  12   6      579.01      585.86     15.08 o
   2  12   6      257.70      224.42     12.33 o
   3  12   6      939.67      974.58     25.32 o
   4  12   6      136.82      145.84     13.32 o
   5  12   6      310.99      313.65     16.85 o
   6  12   6       60.20       54.18     14.24 o
  -6  13   6        1.61        8.34     18.37 o
  -5  13   6      295.88      341.59     18.41 o
  -4  13   6     1300.66     1304.23     30.98 o
  -3  13   6     2183.63     2115.11     41.97 o
  -2  13   6     1066.90     1057.51     23.50 o
  -1  13   6       50.36       55.62      7.59 o
   0  13   6      662.79      650.43     20.67 o
   1  13   6      841.38      827.86     18.26 o
   2  13   6      474.41      474.07     16.64 o
   3  13   6      120.60      116.49     10.51 o
   4  13   6        6.95        9.20     12.12 o
   5  13   6      222.80      231.79     16.38 o
   6  13   6       33.22       42.41     14.90 o
  -6  14   6        0.88       18.42     19.32 o
  -5  14   6       61.36       72.83     11.05 o
  -4  14   6        3.56        1.74     10.06 o
  -3  14   6      389.44      440.45     17.21 o
  -2  14   6       74.70       81.43     10.58 o
  -1  14   6      661.70      632.38     17.90 o
   0  14   6      376.81      361.86     14.50 o
   1  14   6      348.73      365.79     13.49 o
   2  14   6        3.82        8.05      9.13 o
   3  14   6       13.01       16.97     11.58 o
   4  14   6      127.73      138.81     14.55 o
   5  14   6       21.80        0.45     13.61 o
  -6  15   6       60.34       81.11     47.07 o
  -5  15   6      125.55      122.80     12.80 o
  -4  15   6      226.99      176.72     13.31 o
  -3  15   6       26.88       26.21     10.35 o
  -2  15   6      361.65      317.80     14.84 o
  -1  15   6      181.54      177.59     10.83 o
   0  15   6      412.75      432.39     14.80 o
   1  15   6      518.18      569.96     19.64 o
   2  15   6        3.99       -9.24      9.24 o
   3  15   6      488.23      437.39     29.42 o
   4  15   6        3.90       -0.07     12.80 o
   5  15   6       71.40       74.08     15.44 o
  -5  16   6       80.01       57.75     13.05 o
  -4  16   6      167.34      146.28     13.73 o
  -3  16   6      101.83      112.58     12.84 o
  -2  16   6      607.55      631.35     23.24 o
  -1  16   6      468.63      480.17     22.40 o
   0  16   6      559.45      610.58     19.12 o
   1  16   6      122.57      129.13     11.34 o
   2  16   6      314.38      305.28     14.53 o
   3  16   6      127.78      139.42     16.30 o
   4  16   6       18.39       26.42     14.65 o
  -4  17   6      317.24      353.72     22.12 o
  -3  17   6      232.01      243.61     19.04 o
  -2  17   6      303.83      314.96     17.21 o
  -1  17   6      195.64      195.59     14.05 o
   0  17   6       75.30       70.74     11.54 o
   1  17   6        5.71       11.46     10.47 o
   2  17   6       45.52       21.76     13.37 o
   3  17   6       27.49       19.99     14.17 o
   4  17   6      110.52       86.26     16.29 o
  -4  18   6      194.44      215.77     16.34 o
  -3  18   6      217.25      221.77     26.58 o
  -2  18   6       12.93       -6.31     12.35 o
  -1  18   6       40.67       24.82     14.47 o
   0  18   6       55.28       61.86     14.93 o
   1  18   6      170.18      177.43     13.55 o
   2  18   6       66.92       41.61     15.88 o
   3  18   6       18.14       27.41     15.04 o
  -3  19   6       28.76        7.97     44.90 o
  -2  19   6       52.21       20.97     15.28 o
  -1  19   6      176.67      184.46     17.75 o
   0  19   6      325.32      380.22     21.44 o
   1  19   6      343.02      344.08     23.91 o
   2  19   6      764.82      838.68     39.50 o
  -8   1   7       56.24       35.86     20.18 o
  -7   1   7      121.63      137.34     11.87 o
  -6   1   7      154.28      140.23     13.48 o
  -5   1   7      407.94      464.98      9.57 o
  -4   1   7       95.40       94.73      4.84 o
  -3   1   7     5020.06     5255.29     75.37 o
  -2   1   7     1379.06     1277.81     18.14 o
  -1   1   7       71.58       85.21      3.84 o
   0   1   7     4050.74     4180.44     77.20 o
   1   1   7     1987.76     2123.84     38.34 o
   2   1   7     7898.84     8044.08    123.26 o
   3   1   7       59.52       70.48      6.36 o
   4   1   7      710.60      674.19     16.89 o
   5   1   7       62.32       60.81      8.22 o
   6   1   7      262.55      268.58     13.00 o
   7   1   7      133.75      149.01     16.23 o
  -8   2   7       26.02       39.49     12.63 o
  -7   2   7       78.28       97.00     10.36 o
  -6   2   7     1432.21     1455.25     35.47 o
  -5   2   7      890.21      910.67     19.84 o
  -4   2   7     2155.60     2012.92     27.30 o
  -3   2   7        5.70       -2.06      2.06 o
  -2   2   7       61.23      100.48      3.96 o
  -1   2   7     2497.92     2284.43     30.81 o
   0   2   7     4801.53     4739.69     79.94 o
   1   2   7        5.86       16.18      4.40 o
   2   2   7       42.76       51.75      4.98 o
   3   2   7       22.74       28.97      5.46 o
   4   2   7      503.93      454.64     13.26 o
   5   2   7       30.10       16.94      7.42 o
   6   2   7       79.17      100.26     12.27 o
   7   2   7      138.08      128.42     14.32 o
  -8   3   7       98.83      129.60     13.69 o
  -7   3   7      112.78      128.33     11.64 o
  -6   3   7       36.01       47.87      9.21 o
  -5   3   7      723.89      753.40     19.44 o
  -4   3   7       73.35       85.37      4.73 o
  -3   3   7      191.28      181.07      5.31 o
  -2   3   7     2148.57     2091.92     26.90 o
  -1   3   7     1195.93     1221.66     20.03 o
   0   3   7      149.89      132.32      6.48 o
   1   3   7     1237.85     1123.61     19.32 o
   2   3   7        7.42       26.71      4.62 o
   3   3   7      148.99      141.11      6.91 o
   4   3   7       44.91       53.55      6.78 o
   5   3   7      743.64      704.27     17.82 o
   6   3   7       36.59       44.19     10.70 o
   7   3   7       87.24      103.02     16.39 o
  -8   4   7      228.83      259.16     19.10 o
  -7   4   7       13.86        7.38     10.24 o
  -6   4   7       58.88       63.53     10.49 o
  -5   4   7       76.59       78.31      7.99 o
  -4   4   7     1781.45     1638.95     28.33 o
  -3   4   7      490.41      568.04     10.17 o
  -2   4   7      944.62      964.98     16.35 o
  -1   4   7      508.93      538.64     10.57 o
   0   4   7     5079.64     5350.28     90.09 o
   1   4   7     2205.48     2447.35     40.36 o
   2   4   7      427.57      404.16     10.74 o
   3   4   7      826.97      855.56     17.16 o
   4   4   7     4765.30     4777.49     93.44 o
   5   4   7      360.52      314.55     12.68 o
   6   4   7      126.78      122.15     12.11 o
   7   4   7      113.43      132.37     14.85 o
  -8   5   7       97.79      117.94     14.39 o
  -7   5   7      179.27      185.57     14.32 o
  -6   5   7        1.25        5.14      9.76 o
  -5   5   7      992.51      999.30     24.89 o
  -4   5   7     3722.08     3770.22     70.67 o
  -3   5   7     9224.45     8965.96    126.72 o
  -2   5   7     5176.86     5245.17     71.13 o
  -1   5   7     2682.00     2857.32     40.13 o
   0   5   7      453.98      558.92     12.88 o
   1   5   7     1887.85     1819.92     31.55 o
   2   5   7       29.44       30.66      4.22 o
   3   5   7      364.92      368.12     14.16 o
   4   5   7      204.25      193.08     10.27 o
   5   5   7       72.62       82.92      9.63 o
   6   5   7      281.84      302.97     15.06 o
   7   5   7       92.58       94.81     14.91 o
  -8   6   7      103.34       94.46     14.83 o
  -7   6   7       12.88       13.08     11.86 o
  -6   6   7      209.11      243.19     16.92 o
  -5   6   7     1226.95     1279.36     29.91 o
  -4   6   7      114.11      106.71      7.20 o
  -3   6   7     1481.90     1405.13     22.80 o
  -2   6   7     1035.40      966.33     15.90 o
  -1   6   7     1246.38     1261.31     19.85 o
   0   6   7       32.48       51.24      6.35 o
   1   6   7       37.92       55.08      6.40 o
   2   6   7      196.19      225.56     15.27 o
   3   6   7     1174.52     1138.90     23.94 o
   4   6   7      136.11      143.73      9.88 o
   5   6   7        0.65       10.83      9.98 o
   6   6   7       10.92        3.63     11.17 o
   7   6   7       99.75      111.84     15.15 o
  -8   7   7        4.48       -6.55     13.28 o
  -7   7   7        1.78       12.74     12.40 o
  -6   7   7       93.72       71.59     17.10 o
  -5   7   7      196.09      198.40     15.06 o
  -4   7   7      531.83      532.41     14.80 o
  -3   7   7      867.82      777.99     15.38 o
  -2   7   7     1608.41     1539.31     23.42 o
  -1   7   7       38.99       17.52      4.10 o
   0   7   7        1.21        1.82      4.68 o
   1   7   7        5.04        6.02      4.17 o
   2   7   7      345.51      352.88     12.44 o
   3   7   7      396.32      391.17     14.18 o
   4   7   7        0.11       -7.32      8.33 o
   5   7   7       38.41       15.67     10.49 o
   6   7   7       30.79       40.76     11.96 o
   7   7   7        8.36       -7.07     14.22 o
  -8   8   7        1.40       11.79     14.95 o
  -7   8   7       34.44       13.32     12.93 o
  -6   8   7      122.22      147.95     16.04 o
  -5   8   7     1121.40     1192.50     30.22 o
  -4   8   7       49.65       52.30     16.71 o
  -3   8   7      576.41      507.00     12.38 o
  -2   8   7     1515.77     1535.16     23.73 o
  -1   8   7     4048.77     4129.02     65.22 o
   0   8   7      977.69     1018.43     20.22 o
   1   8   7       31.11       37.98      4.96 o
   2   8   7     1011.43     1028.01     30.22 o
   3   8   7     3942.70     3796.59     62.53 o
   4   8   7     1047.35     1056.19     25.15 o
   5   8   7      714.12      734.51     24.31 o
   6   8   7      144.94      137.41     13.80 o
   7   8   7        8.05       31.15     14.76 o
  -7   9   7      133.78      131.99     15.42 o
  -6   9   7      472.37      488.83     25.11 o
  -5   9   7      536.54      569.52     21.47 o
  -4   9   7     1285.73     1298.93     31.62 o
  -3   9   7     2310.54     2265.65     36.10 o
  -2   9   7     1051.18     1049.94     17.26 o
  -1   9   7        3.34       -2.80      5.62 o
   0   9   7      306.47      353.59     16.29 o
   1   9   7     1562.98     1506.39     26.08 o
   2   9   7       29.95       40.72      8.01 o
   3   9   7      123.13      101.17      9.76 o
   4   9   7      465.35      413.88     15.07 o
   5   9   7      210.70      237.32     14.79 o
   6   9   7      179.37      164.57     14.66 o
  -7  10   7        0.26        6.82     13.79 o
  -6  10   7       12.40       11.64     15.14 o
  -5  10   7       84.16       47.84     11.87 o
  -4  10   7       11.87       10.76      7.84 o
  -3  10   7      127.30      121.63      9.30 o
  -2  10   7      539.13      509.43     12.90 o
  -1  10   7     1678.87     1852.92     32.87 o
   0  10   7     2041.84     2257.14     36.37 o
   1  10   7     2455.69     2538.46     40.33 o
   2  10   7     1063.68     1077.91     24.63 o
   3  10   7        1.43       -8.73      8.73 o
   4  10   7      788.24      704.69     23.67 o
   5  10   7        6.56        9.45     11.91 o
   6  10   7      106.63      104.98     14.64 o
  -7  11   7      202.53      241.58     22.23 o
  -6  11   7       46.16       41.21     17.11 o
  -5  11   7      147.62      135.31     13.30 o
  -4  11   7      115.27      130.14     10.13 o
  -3  11   7     1086.66     1052.23     25.31 o
  -2  11   7       25.76       10.87      6.17 o
  -1  11   7       42.77       34.33      6.68 o
   0  11   7      777.83      786.70     18.06 o
   1  11   7     3503.49     3600.72     55.27 o
   2  11   7      725.21      709.62     20.49 o
   3  11   7      616.13      593.18     23.87 o
   4  11   7        4.46        0.73     11.17 o
   5  11   7      218.04      233.45     15.87 o
   6  11   7       19.12       21.50     13.79 o
  -7  12   7       59.84       89.28     19.81 o
  -6  12   7      407.72      402.78     28.88 o
  -5  12   7      199.76      240.36     22.02 o
  -4  12   7      181.29      193.03     11.76 o
  -3  12   7      128.86      138.35     10.62 o
  -2  12   7      709.98      723.95     17.80 o
  -1  12   7      566.43      564.87     15.81 o
   0  12   7     1754.41     1771.90     29.15 o
   1  12   7      126.88      109.59      8.02 o
   2  12   7       11.93       15.19      9.56 o
   3  12   7      247.44      226.24     13.24 o
   4  12   7      322.83      323.84     16.57 o
   5  12   7       79.51       81.92     14.12 o
   6  12   7       57.32       54.78     14.99 o
  -6  13   7        0.99       19.79     18.38 o
  -5  13   7      398.79      441.69     23.02 o
  -4  13   7      143.38      166.78     12.03 o
  -3  13   7      227.92      211.30     13.47 o
  -2  13   7      326.00      309.24     14.20 o
  -1  13   7        4.14        5.12      7.16 o
   0  13   7      117.60      131.10      8.62 o
   1  13   7     1597.79     1666.13     31.40 o
   2  13   7        1.37       18.90     10.11 o
   3  13   7       88.43       95.63     13.68 o
   4  13   7      240.38      231.83     16.09 o
   5  13   7       82.67       78.40     14.79 o
  -6  14   7      153.24      159.89     22.77 o
  -5  14   7       83.02       73.09     12.58 o
  -4  14   7       76.72       77.87     11.62 o
  -3  14   7       11.46        7.67      9.96 o
  -2  14   7      856.36      838.82     33.25 o
  -1  14   7     1800.59     1847.72     36.27 o
   0  14   7      202.90      206.49      9.91 o
   1  14   7      968.00      984.55     24.25 o
   2  14   7      148.62      164.67     11.69 o
   3  14   7      222.54      232.21     15.72 o
   4  14   7       51.18       39.31     13.74 o
   5  14   7        9.28      -11.89     14.05 o
  -5  15   7        3.36       -1.56     14.63 o
  -4  15   7       27.85       21.24     11.31 o
  -3  15   7       20.55       23.96     11.02 o
  -2  15   7       24.81       17.51     10.28 o
  -1  15   7      124.78      134.74     13.28 o
   0  15   7     1037.79     1089.73     27.12 o
   1  15   7      519.29      499.72     18.79 o
   2  15   7      775.32      815.12     23.31 o
   3  15   7        1.48       -6.85     12.90 o
   4  15   7        8.88       20.49     14.06 o
  -5  16   7       35.35       24.50     17.54 o
  -4  16   7       49.41       46.05     12.37 o
  -3  16   7      671.50      639.63     23.34 o
  -2  16   7      427.35      448.40     18.14 o
  -1  16   7      322.05      293.12     15.21 o
   0  16   7      401.89      362.32     17.73 o
   1  16   7        8.27       11.65     10.34 o
   2  16   7       30.40       16.39     11.08 o
   3  16   7       58.68       86.56     15.04 o
   4  16   7       14.51      -14.44     14.44 o
  -4  17   7      396.16      411.12     19.02 o
  -3  17   7      644.96      623.21     24.78 o
  -2  17   7      730.32      770.72     26.58 o
  -1  17   7      729.17      767.21     30.74 o
   0  17   7        9.44        6.03     13.68 o
   1  17   7       44.82       52.29     11.48 o
   2  17   7       67.94       97.17     15.05 o
   3  17   7      270.54      293.32     18.94 o
  -3  18   7       40.46       51.83     13.64 o
  -2  18   7      340.51      333.65     17.77 o
  -1  18   7      214.62      243.45     20.48 o
   0  18   7      726.80      799.30     30.47 o
   1  18   7       12.64        9.24     11.35 o
   2  18   7      132.90      150.93     16.73 o
  -2  19   7        8.50        4.75     15.14 o
  -1  19   7       52.96       33.34     15.89 o
   0  19   7       74.80       71.09     19.81 o
   1  19   7       36.54       11.60     18.78 o
  -8   0   8        8.27      -27.52     29.69 o
  -7   0   8        4.90       16.04     16.29 o
  -6   0   8     1111.90     1080.36     37.76 o
  -5   0   8     2369.70     2273.64     56.64 o
  -4   0   8     5249.45     5135.34    105.39 o
  -3   0   8        5.16        5.13      4.70 o
  -2   0   8      156.93      203.67      9.49 o
  -1   0   8     6170.67     7130.14    129.37 o
   0   0   8     3836.87     4070.67     98.43 o
   1   0   8     3860.06     4311.28    104.69 o
   2   0   8     1055.76     1035.31     49.25 o
   3   0   8      462.64      477.65     19.34 o
   4   0   8     3374.59     3342.36     72.54 o
   5   0   8      174.44      166.27     13.75 o
   6   0   8       11.55       28.97     16.39 o
   7   0   8      116.54      137.62     23.81 o
  -8   1   8        0.28       -7.98     20.46 o
  -7   1   8       12.80       15.21     12.44 o
  -6   1   8       13.30       24.10      7.77 o
  -5   1   8       53.50       59.89      6.07 o
  -4   1   8      130.65      127.24      4.61 o
  -3   1   8     1725.54     1627.74     22.71 o
  -2   1   8     2397.05     2306.68     31.38 o
  -1   1   8      170.29      162.33      6.25 o
   0   1   8      732.00      841.84     18.37 o
   1   1   8      421.07      443.76     13.80 o
   2   1   8      555.84      473.81     13.87 o
   3   1   8        6.45       -0.04      5.81 o
   4   1   8      495.20      494.52     16.22 o
   5   1   8       10.30       22.76      7.86 o
   6   1   8       30.76       27.12     11.83 o
   7   1   8       24.10       52.32     15.85 o
  -8   2   8        5.66      -11.83     20.11 o
  -7   2   8       46.06       49.68     10.14 o
  -6   2   8        7.29        6.10      8.64 o
  -5   2   8       23.17       28.42      6.53 o
  -4   2   8      517.58      485.07     10.02 o
  -3   2   8      240.93      237.52      6.63 o
  -2   2   8      927.23      846.67     13.54 o
  -1   2   8     1082.04     1239.04     20.56 o
   0   2   8     1157.26     1179.05     23.64 o
   1   2   8      257.06      256.99     10.23 o
   2   2   8      666.90      693.48     16.76 o
   3   2   8      598.98      583.02     16.46 o
   4   2   8       71.89       63.60      7.45 o
   5   2   8      419.28      400.94     13.62 o
   6   2   8      102.77       95.25     13.05 o
   7   2   8        9.26       26.06     16.20 o
  -8   3   8        1.97       -1.57     11.17 o
  -7   3   8       26.28       37.71     10.96 o
  -6   3   8      353.04      336.17     15.92 o
  -5   3   8       32.27       33.12      8.23 o
  -4   3   8      286.14      273.10      7.91 o
  -3   3   8       56.32       36.81      3.74 o
  -2   3   8     4250.79     3943.62     57.71 o
  -1   3   8      974.93     1186.47     20.00 o
   0   3   8     1062.19     1117.22     22.81 o
   1   3   8      718.55      712.52     15.77 o
   2   3   8     8221.38     8532.31    121.84 o
   3   3   8      474.27      438.59     19.05 o
   4   3   8        9.66       15.25      8.31 o
   5   3   8        0.64        7.55      8.86 o
   6   3   8      136.80      153.54     14.78 o
   7   3   8       70.50       90.06     15.00 o
  -8   4   8       63.15       65.20     14.22 o
  -7   4   8       58.53       60.00     11.61 o
  -6   4   8       53.39       38.02     11.39 o
  -5   4   8     1102.48     1167.85     38.26 o
  -4   4   8       14.29       15.34      4.08 o
  -3   4   8       20.20        8.30      3.80 o
  -2   4   8      116.65      148.59      5.69 o
  -1   4   8     3776.53     3761.30     55.55 o
   0   4   8     5341.44     5538.36     93.49 o
   1   4   8      613.75      607.14     14.56 o
   2   4   8      351.14      367.07     13.87 o
   3   4   8      890.26      838.29     17.73 o
   4   4   8      303.21      262.16     11.73 o
   5   4   8      309.66      322.55     13.44 o
   6   4   8       12.18       -4.72     11.30 o
   7   4   8        5.30       17.37     14.31 o
  -8   5   8       67.99       73.14     13.86 o
  -7   5   8       43.18       49.25     12.25 o
  -6   5   8     1223.25     1217.80     39.19 o
  -5   5   8      348.72      324.71     13.52 o
  -4   5   8      766.40      791.69     18.15 o
  -3   5   8      794.55      798.30     15.91 o
  -2   5   8        3.14       -0.78      3.81 o
  -1   5   8      412.35      367.97      9.48 o
   0   5   8       11.79       19.43      5.76 o
   1   5   8      743.91      711.42     16.79 o
   2   5   8      178.33      191.89      7.97 o
   3   5   8       29.13       22.73      4.61 o
   4   5   8       75.14       84.04      9.55 o
   5   5   8       26.87       15.55      9.68 o
   6   5   8       75.79       95.08     12.84 o
   7   5   8      121.23      114.07     15.83 o
  -8   6   8       61.35       77.69     14.67 o
  -7   6   8        8.19        5.09     13.69 o
  -6   6   8      398.53      454.38     24.34 o
  -5   6   8       63.68       62.68      9.61 o
  -4   6   8      517.69      500.73     14.50 o
  -3   6   8      155.12      150.48      8.61 o
  -2   6   8     1112.03     1108.58     18.18 o
  -1   6   8     4942.76     4954.28     68.00 o
   0   6   8     7954.00     8311.12    127.34 o
   1   6   8     5674.23     6116.86     88.62 o
   2   6   8     1121.30     1091.96     18.55 o
   3   6   8      176.01      181.88     10.14 o
   4   6   8        5.11        1.03      8.56 o
   5   6   8        2.76        5.47     10.73 o
   6   6   8       90.83       77.33     12.83 o
   7   6   8       21.19       22.61     14.84 o
  -8   7   8      233.90      250.33     19.27 o
  -7   7   8      625.06      780.84     50.59 o
  -6   7   8      204.53      186.91     16.38 o
  -5   7   8      585.92      564.76     20.54 o
  -4   7   8      207.75      219.18     10.91 o
  -3   7   8     4187.63     4078.12     56.74 o
  -2   7   8       17.27       18.12      4.35 o
  -1   7   8     1033.99     1025.74     20.32 o
   0   7   8      270.33      276.63      9.47 o
   1   7   8     1775.57     1675.15     28.11 o
   2   7   8      209.01      165.29     16.02 o
   3   7   8       51.00       37.93      8.51 o
   4   7   8       24.38       24.42      9.22 o
   5   7   8      373.36      352.56     16.16 o
   6   7   8       24.53       11.67     12.44 o
   7   7   8       63.77       95.59     16.32 o
  -7   8   8       23.12       41.36     13.72 o
  -6   8   8        0.31       10.89     14.24 o
  -5   8   8       22.03       22.61     10.05 o
  -4   8   8      994.29      905.72     21.88 o
  -3   8   8      340.54      323.33     12.79 o
  -2   8   8      519.70      508.48     11.71 o
  -1   8   8     3292.17     3459.13     55.66 o
   0   8   8      203.80      190.29     11.86 o
   1   8   8       93.06      107.18      6.51 o
   2   8   8      869.88      905.58     24.77 o
   3   8   8       33.95       19.26      8.79 o
   4   8   8       86.31      103.02     10.95 o
   5   8   8       78.77       47.85     13.00 o
   6   8   8        0.79       -8.69     12.68 o
  -7   9   8      123.78      124.57     15.80 o
  -6   9   8        3.00        7.71     14.76 o
  -5   9   8       87.09       84.57     11.65 o
  -4   9   8       26.70       18.01      7.93 o
  -3   9   8      503.07      532.71     15.03 o
  -2   9   8      658.90      630.96     13.78 o
  -1   9   8      328.37      319.60     13.04 o
   0   9   8      213.57      235.89     11.77 o
   1   9   8     1123.76     1207.08     22.68 o
   2   9   8      149.67      166.51     10.60 o
   3   9   8      754.54      816.83     22.55 o
   4   9   8      214.66      208.55     12.79 o
   5   9   8       54.11       53.67     15.92 o
   6   9   8       16.73        2.67     13.17 o
  -7  10   8        0.07      -16.41     16.41 o
  -6  10   8       25.48       22.69     19.86 o
  -5  10   8      851.79      896.53     28.14 o
  -4  10   8        9.60       -7.77      7.77 o
  -3  10   8      109.61      111.10      9.46 o
  -2  10   8      761.72      750.16     17.08 o
  -1  10   8     4156.20     4163.23     66.76 o
   0  10   8      637.42      660.06     22.95 o
   1  10   8      584.49      586.10     15.23 o
   2  10   8       12.34       25.97      9.04 o
   3  10   8      753.12      715.44     31.26 o
   4  10   8      115.99      111.85     19.38 o
   5  10   8       45.95       46.86     13.26 o
   6  10   8        7.96        4.46     13.90 o
  -7  11   8      116.07      180.36     21.69 o
  -6  11   8      233.57      300.49     23.07 o
  -5  11   8       73.90       77.87     12.98 o
  -4  11   8       27.31        6.54      8.78 o
  -3  11   8      220.17      203.51     11.59 o
  -2  11   8       77.11       77.97      8.22 o
  -1  11   8      266.94      284.03     10.67 o
   0  11   8      787.88      797.07     19.70 o
   1  11   8       81.91       61.32      7.88 o
   2  11   8      734.46      669.30     20.82 o
   3  11   8        4.27       18.12     10.10 o
   4  11   8       37.05       31.01     12.29 o
   5  11   8       33.57       41.75     13.70 o
   6  11   8       62.19       67.66     15.25 o
  -6  12   8       99.46      107.39     19.81 o
  -5  12   8     1286.59     1300.20     36.28 o
  -4  12   8      639.57      579.94     20.40 o
  -3  12   8     2242.95     2126.78     42.21 o
  -2  12   8     1207.54     1125.43     27.11 o
  -1  12   8       20.75       18.68      7.19 o
   0  12   8      655.99      578.16     18.37 o
   1  12   8      332.58      354.39     22.07 o
   2  12   8        2.33       -9.80      9.80 o
   3  12   8     1579.79     1608.71     34.65 o
   4  12   8      348.04      333.13     17.49 o
   5  12   8       97.82       98.59     14.88 o
  -6  13   8        8.61        9.59     18.59 o
  -5  13   8       45.99       35.73     17.57 o
  -4  13   8      612.33      644.78     22.05 o
  -3  13   8      650.86      685.26     22.35 o
  -2  13   8      979.77      956.66     25.70 o
  -1  13   8      349.11      345.04     14.27 o
   0  13   8        0.72        2.21      7.41 o
   1  13   8     1504.29     1554.87     34.55 o
   2  13   8     1295.72     1371.42     32.35 o
   3  13   8      428.42      463.54     18.05 o
   4  13   8      379.42      412.11     19.14 o
   5  13   8        0.37        8.24     14.43 o
  -6  14   8      309.00      402.21     51.62 o
  -5  14   8       69.89       95.03     20.12 o
  -4  14   8      407.97      465.34     18.84 o
  -3  14   8       51.54       48.93     11.08 o
  -2  14   8        3.84        2.17      9.84 o
  -1  14   8       25.96       34.62      9.88 o
   0  14   8        3.74       14.82      9.63 o
   1  14   8        2.72       -0.60      9.34 o
   2  14   8      551.20      542.56     17.91 o
   3  14   8        2.04        4.74     12.81 o
   4  14   8      164.58      122.03     15.80 o
   5  14   8        0.45      -18.27     18.27 o
  -5  15   8      129.62      146.03     31.47 o
  -4  15   8       90.52       88.21     12.72 o
  -3  15   8       17.63       -2.99     12.52 o
  -2  15   8       32.22       33.64     11.01 o
  -1  15   8      324.82      328.41     25.64 o
   0  15   8      286.99      284.55     16.26 o
   1  15   8       47.15       53.98     10.85 o
   2  15   8       34.91       36.13     10.94 o
   3  15   8        6.56        2.54     13.67 o
   4  15   8       42.12       43.06     19.86 o
  -4  16   8      576.55      609.56     22.36 o
  -3  16   8      134.49      138.97     14.14 o
  -2  16   8        2.39       14.36     11.36 o
  -1  16   8      207.43      250.92     17.46 o
   0  16   8      376.29      450.30     21.27 o
   1  16   8      241.92      290.37     14.45 o
   2  16   8       56.30       39.51     14.04 o
   3  16   8        4.21        8.37     14.08 o
  -4  17   8      247.15      253.07     16.64 o
  -3  17   8      174.89      157.45     14.84 o
  -2  17   8      220.86      220.63     15.46 o
  -1  17   8       64.99       65.95     15.17 o
   0  17   8      377.51      500.22     23.07 o
   1  17   8       77.40       73.89     12.38 o
   2  17   8      588.79      561.44     23.49 o
   3  17   8      117.67      125.61     16.84 o
  -3  18   8       24.76        8.18     13.25 o
  -2  18   8       50.00       25.93     15.38 o
  -1  18   8       76.72       75.73     16.15 o
   0  18   8      211.61      208.05     19.01 o
   1  18   8      702.72      726.72     26.48 o
   2  18   8      426.49      467.71     24.87 o
  -1  19   8       69.13       67.69     17.15 o
   0  19   8       96.45      114.08     17.76 o
  -8   1   9       21.74       23.45     22.46 o
  -7   1   9       73.09       74.22     18.86 o
  -6   1   9      260.61      277.43     11.37 o
  -5   1   9       50.38       21.86      7.38 o
  -4   1   9      823.67      777.58     13.39 o
  -3   1   9      211.95      233.27      6.63 o
  -2   1   9     4596.81     4415.35     57.64 o
  -1   1   9     3179.50     3201.67     55.70 o
   0   1   9      280.16      323.26     17.77 o
   1   1   9      218.27      190.92      9.84 o
   2   1   9     1857.80     1954.23     42.13 o
   3   1   9     2187.71     2251.17     39.68 o
   4   1   9      230.94      203.73      9.83 o
   5   1   9      144.58      160.15     10.16 o
   6   1   9      140.77      165.79     14.80 o
   7   1   9      121.49      164.27     20.87 o
  -8   2   9      193.27      237.96     26.07 o
  -7   2   9       43.62       64.58     14.95 o
  -6   2   9       19.96       17.68      9.40 o
  -5   2   9       19.45        6.33      7.60 o
  -4   2   9      662.10      667.23     13.33 o
  -3   2   9       41.58       53.81      4.26 o
  -2   2   9      350.40      326.58      9.41 o
  -1   2   9     1095.77      952.35     23.54 o
   0   2   9     2850.26     2714.02     52.76 o
   1   2   9      106.17       66.01      7.30 o
   2   2   9      279.89      262.36     11.18 o
   3   2   9       65.30       57.95      8.04 o
   4   2   9     1328.60     1246.30     26.87 o
   5   2   9      664.18      672.12     20.87 o
   6   2   9       61.57       67.65     13.54 o
   7   2   9        9.56      -15.85     15.85 o
  -8   3   9       24.33       19.95     13.10 o
  -7   3   9       76.87      104.89     12.57 o
  -6   3   9      327.12      337.11     25.51 o
  -5   3   9        8.71       11.08     10.19 o
  -4   3   9       88.43       73.91      4.49 o
  -3   3   9      438.49      409.11      9.42 o
  -2   3   9      148.63      140.21      5.99 o
  -1   3   9       29.24       30.96      6.31 o
   0   3   9      220.87      196.31     12.42 o
   1   3   9        6.33       -0.91      6.50 o
   2   3   9        9.41        7.14      6.82 o
   3   3   9      473.23      507.99     17.26 o
   4   3   9       26.76       19.14      8.77 o
   5   3   9       18.23       20.73      9.78 o
   6   3   9       42.26       35.62     13.19 o
   7   3   9       33.05       27.42     16.83 o
  -8   4   9        3.01       19.37     12.20 o
  -7   4   9        2.26        3.99     12.96 o
  -6   4   9      513.22      547.17     22.56 o
  -5   4   9      540.82      534.38     24.26 o
  -4   4   9     2741.57     2588.19     45.61 o
  -3   4   9     1046.09      940.32     16.03 o
  -2   4   9      892.27      886.27     15.42 o
  -1   4   9      609.91      618.09     16.06 o
   0   4   9       96.21       97.17      7.51 o
   1   4   9      199.56      203.08      9.99 o
   2   4   9      478.26      464.85     12.89 o
   3   4   9       34.99       36.72      8.29 o
   4   4   9       84.58       99.68     10.00 o
   5   4   9      190.39      201.66     12.51 o
   6   4   9        1.64      -12.02     12.90 o
   7   4   9        0.70       24.75     14.96 o
  -8   5   9       12.89       20.22     13.60 o
  -7   5   9      175.46      202.42     15.40 o
  -6   5   9      595.66      728.54     38.75 o
  -5   5   9      487.11      440.28     22.60 o
  -4   5   9      310.16      261.92      9.46 o
  -3   5   9     1166.63     1183.93     19.17 o
  -2   5   9     2709.49     2707.94     38.75 o
  -1   5   9      129.96      125.00      6.87 o
   0   5   9       68.93       77.78      7.38 o
   1   5   9      607.90      543.94     17.18 o
   2   5   9     2213.57     2090.20     34.15 o
   3   5   9     1166.58     1193.63     26.04 o
   4   5   9      633.32      621.43     19.83 o
   5   5   9      134.06      149.44     13.20 o
   6   5   9        1.58       20.93     12.51 o
   7   5   9        6.34      -15.04     15.04 o
  -8   6   9        4.09        7.64     14.15 o
  -7   6   9        0.76       15.94     12.80 o
  -6   6   9       56.29       77.25     14.06 o
  -5   6   9     1134.94     1129.37     37.09 o
  -4   6   9        1.87        5.10      6.80 o
  -3   6   9       63.16       70.51      5.06 o
  -2   6   9      108.79      103.21      5.58 o
  -1   6   9      638.17      562.80     16.69 o
   0   6   9     1185.51     1114.44     22.07 o
   1   6   9       69.35       67.16      8.37 o
   2   6   9      240.26      250.18      9.22 o
   3   6   9      276.88      238.33     12.67 o
   4   6   9       33.41       16.60      9.68 o
   5   6   9        9.10       20.29     11.54 o
   6   6   9        1.59       -9.38     14.08 o
  -7   7   9        1.44       31.58     13.36 o
  -6   7   9      474.61      457.81     24.64 o
  -5   7   9       12.65       27.03     13.17 o
  -4   7   9       59.77       72.36      9.61 o
  -3   7   9      762.89      730.32     18.20 o
  -2   7   9     1178.49     1198.72     19.97 o
  -1   7   9     2777.85     2881.77     47.34 o
   0   7   9        1.66       -2.93      5.41 o
   1   7   9        0.11       -0.41      5.98 o
   2   7   9      344.67      307.63     13.59 o
   3   7   9      345.99      381.01     15.41 o
   4   7   9      119.11      130.12     11.30 o
   5   7   9       93.90       94.67     16.36 o
   6   7   9       30.36       21.91     13.38 o
  -7   8   9        4.46        2.29     13.51 o
  -6   8   9       63.17       66.30     16.04 o
  -5   8   9     1275.42     1315.62     49.78 o
  -4   8   9      389.86      371.57     16.63 o
  -3   8   9     1461.24     1404.51     26.72 o
  -2   8   9      628.42      572.86     14.28 o
  -1   8   9      654.20      650.55     16.55 o
   0   8   9      693.38      699.54     17.29 o
   1   8   9       94.78       88.66      6.80 o
   2   8   9     1043.64      994.26     23.68 o
   3   8   9      735.25      723.86     21.24 o
   4   8   9      114.00      131.35     11.89 o
   5   8   9      107.03       83.31     13.41 o
   6   8   9       53.01       50.80     14.15 o
  -7   9   9        1.18       12.19     17.15 o
  -6   9   9      345.46      309.89     21.88 o
  -5   9   9      141.68      152.31     17.35 o
  -4   9   9      113.45      113.99      9.69 o
  -3   9   9     2298.53     2249.07     42.76 o
  -2   9   9      199.16      192.60     10.00 o
  -1   9   9        3.87       -6.25      6.25 o
   0   9   9      253.90      249.49     11.64 o
   1   9   9     2823.16     2842.15     45.01 o
   2   9   9     2313.06     2292.49     42.12 o
   3   9   9      600.44      604.21     20.79 o
   4   9   9      705.52      762.72     23.95 o
   5   9   9        9.70       15.25     12.64 o
   6   9   9        0.26        9.91     14.08 o
  -7  10   9       37.51       54.03     18.88 o
  -6  10   9      410.71      426.59     24.91 o
  -5  10   9       74.90       67.17     22.23 o
  -4  10   9      811.20      765.56     22.08 o
  -3  10   9       28.98       37.49     11.82 o
  -2  10   9      598.51      538.41     15.86 o
  -1  10   9      579.22      621.38     17.21 o
   0  10   9      922.32      966.82     22.64 o
   1  10   9     1510.98     1669.49     29.83 o
   2  10   9     1534.59     1469.20     31.40 o
   3  10   9      123.95      120.70     11.77 o
   4  10   9      105.91       92.88     13.31 o
   5  10   9        2.00       -8.27     13.14 o
   6  10   9        2.20        7.41     14.66 o
  -6  11   9      165.22      182.07     20.76 o
  -5  11   9       76.30       86.21     17.23 o
  -4  11   9       25.41       20.91     11.46 o
  -3  11   9     1670.44     1649.01     34.75 o
  -2  11   9      974.84     1010.94     25.57 o
  -1  11   9     1397.23     1397.04     27.97 o
   0  11   9     3721.19     3890.10     69.41 o
   1  11   9      289.10      264.10     21.44 o
   2  11   9       46.81       37.21     10.28 o
   3  11   9       41.31       29.47     11.28 o
   4  11   9        3.08        9.66     12.56 o
   5  11   9      287.63      253.38     17.49 o
  -6  12   9       12.58       16.35     19.56 o
  -5  12   9      268.08      286.82     27.49 o
  -4  12   9      333.30      342.77     14.85 o
  -3  12   9      538.91      496.08     18.35 o
  -2  12   9       27.56       47.59      9.77 o
  -1  12   9      347.87      350.81     14.77 o
   0  12   9      423.92      399.29     17.42 o
   1  12   9        4.46        2.98      9.62 o
   2  12   9       12.61       14.18     10.53 o
   3  12   9       30.79       21.23     11.50 o
   4  12   9      270.90      245.78     16.65 o
   5  12   9       62.01       53.68     15.29 o
  -6  13   9        3.79      -12.11     18.56 o
  -5  13   9       55.84       35.55     18.08 o
  -4  13   9      385.38      382.54     16.81 o
  -3  13   9       15.11       11.98     10.10 o
  -2  13   9       62.64       56.96     10.59 o
  -1  13   9       70.09       67.14      9.53 o
   0  13   9      204.79      201.18     13.31 o
   1  13   9        1.05       -7.65     10.22 o
   2  13   9       24.18       19.42     11.38 o
   3  13   9        2.88        3.17     12.95 o
   4  13   9      203.69      199.64     16.58 o
   5  13   9       92.55       80.71     16.20 o
  -5  14   9       63.13       43.74     19.02 o
  -4  14   9       69.88       68.20     16.00 o
  -3  14   9       33.61       36.91     10.98 o
  -2  14   9       33.90       39.79     11.44 o
  -1  14   9      560.32      608.66     24.29 o
   0  14   9     1035.17     1101.28     31.54 o
   1  14   9      402.18      426.51     26.96 o
   2  14   9      356.55      373.47     17.85 o
   3  14   9       34.43       22.16     14.04 o
   4  14   9       58.10       47.77     15.50 o
  -5  15   9        7.55       -2.76     18.89 o
  -4  15   9      256.26      297.95     18.57 o
  -3  15   9      457.52      494.35     20.19 o
  -2  15   9     1209.76     1293.33     32.67 o
  -1  15   9      919.05     1009.87     33.22 o
   0  15   9        0.12      -10.43     10.43 o
   1  15   9       63.51       73.62     11.35 o
   2  15   9        4.90       -1.47     11.21 o
   3  15   9       31.12       36.24     14.41 o
   4  15   9      151.81      130.66     16.74 o
  -4  16   9      120.22      110.03     13.98 o
  -3  16   9      525.66      522.38     20.94 o
  -2  16   9      917.20      944.87     29.24 o
  -1  16   9      323.14      313.10     23.25 o
   0  16   9      656.28      627.48     26.04 o
   1  16   9      288.56      257.72     14.53 o
   2  16   9        7.95        7.14     14.27 o
   3  16   9        2.92       -6.91     14.89 o
  -3  17   9       15.90       -0.17     13.71 o
  -2  17   9      354.64      322.74     20.03 o
  -1  17   9      380.54      445.81     22.18 o
   0  17   9       55.47       53.74     15.61 o
   1  17   9        3.76       20.68     15.20 o
   2  17   9      127.48      155.83     22.96 o
  -2  18   9        6.94       13.66     15.55 o
  -1  18   9       12.77       22.64     15.53 o
   0  18   9      278.48      322.40     20.76 o
   1  18   9      317.90      396.81     22.94 o
  -8   0  10        4.43       47.80     31.86 o
  -7   0  10        1.60      -26.07     26.07 o
  -6   0  10      489.07      541.37     22.55 o
  -5   0  10      528.78      560.02     30.20 o
  -4   0  10     1937.68     1913.88     49.65 o
  -3   0  10     7731.26     7744.55    140.57 o
  -2   0  10      171.07      164.55     11.38 o
  -1   0  10      116.57      118.03     10.76 o
   0   0  10     2234.03     2246.35     58.66 o
   1   0  10     5115.47     5640.91    136.68 o
   2   0  10      143.62      159.90     14.40 o
   3   0  10      530.67      550.67     27.12 o
   4   0  10     1187.85     1165.73     34.58 o
   5   0  10      162.38      158.76     14.98 o
   6   0  10      159.59      123.58     24.13 o
   7   0  10       20.11       10.14     31.86 o
  -8   1  10      128.52      158.40     34.04 o
  -7   1  10        6.72       16.57     11.42 o
  -6   1  10     1012.86     1032.55     22.64 o
  -5   1  10      850.79      782.59     28.65 o
  -4   1  10      519.52      504.13     16.56 o
  -3   1  10      256.77      232.85      7.19 o
  -2   1  10      217.65      239.65      8.17 o
  -1   1  10        5.53        8.88      5.91 o
   0   1  10     1169.00     1287.94     26.96 o
   1   1  10        9.83        8.29      7.06 o
   2   1  10      661.31      647.56     21.31 o
   3   1  10      770.76      784.97     23.26 o
   4   1  10        8.41        2.67      8.94 o
   5   1  10       39.08       26.22     10.13 o
   6   1  10        2.51       17.87     17.06 o
   7   1  10       15.50      -16.86     22.27 o
  -8   2  10       16.16        2.90     22.46 o
  -7   2  10      159.96      159.36     13.07 o
  -6   2  10       74.59       83.57      8.20 o
  -5   2  10      225.18      221.29     12.34 o
  -4   2  10       93.82       96.59      8.61 o
  -3   2  10        5.58        2.31      4.67 o
  -2   2  10      208.45      225.36      7.84 o
  -1   2  10      461.00      467.72     14.59 o
   0   2  10      390.60      359.76     13.29 o
   1   2  10     1220.26     1212.41     26.82 o
   2   2  10      302.34      253.39     11.78 o
   3   2  10       54.10       62.70      8.90 o
   4   2  10      385.55      406.64     14.68 o
   5   2  10      138.26      144.49     11.94 o
   6   2  10       38.14       42.29     14.29 o
  -8   3  10       18.92      -10.52     22.46 o
  -7   3  10      259.18      272.64     15.53 o
  -6   3  10       61.40       71.75     11.67 o
  -5   3  10      290.23      269.03     14.06 o
  -4   3  10      225.55      257.44     11.36 o
  -3   3  10      321.20      313.13      8.77 o
  -2   3  10     2780.85     2704.98     41.45 o
  -1   3  10     2028.36     1887.65     35.61 o
   0   3  10      467.93      528.10     16.43 o
   1   3  10       14.55       16.24      7.56 o
   2   3  10      189.64      171.31     10.84 o
   3   3  10     1201.74     1197.48     28.40 o
   4   3  10       37.43       30.84      9.43 o
   5   3  10        2.02       16.63     12.37 o
   6   3  10       22.44        1.02     13.80 o
  -8   4  10        2.08       -2.39     12.84 o
  -7   4  10        4.34       14.64     18.71 o
  -6   4  10       75.95       90.97     16.45 o
  -5   4  10      380.77      423.15     21.59 o
  -4   4  10     1105.77     1089.65     26.16 o
  -3   4  10       44.51       41.01      4.94 o
  -2   4  10      658.85      641.69     14.16 o
  -1   4  10        6.50        5.86      6.47 o
   0   4  10     1788.21     1738.91     34.16 o
   1   4  10      114.77      118.37      9.23 o
   2   4  10     1064.90     1039.15     25.76 o
   3   4  10      216.26      236.20     12.12 o
   4   4  10      101.34       73.78     10.41 o
   5   4  10        6.72       12.38     10.76 o
   6   4  10        5.26        6.84     13.96 o
  -8   5  10        5.29       12.28     13.39 o
  -7   5  10       85.37      104.84     14.27 o
  -6   5  10        1.26        4.11     12.62 o
  -5   5  10        1.18       -1.37     12.32 o
  -4   5  10      638.08      630.39     19.99 o
  -3   5  10      882.95      890.58     17.59 o
  -2   5  10      417.49      396.77     11.08 o
  -1   5  10      358.01      352.87     12.50 o
   0   5  10       91.52       82.23      8.27 o
   1   5  10      679.19      672.20     20.07 o
   2   5  10      744.67      709.01     19.98 o
   3   5  10       24.85       13.11      9.00 o
   4   5  10      175.21      162.62     11.89 o
   5   5  10       60.67       63.01     12.62 o
   6   5  10        3.10       19.76     16.53 o
  -7   6  10      224.70      265.88     17.24 o
  -6   6  10      313.92      302.36     20.00 o
  -5   6  10        2.56       -1.10     12.83 o
  -4   6  10     1024.05     1031.48     28.63 o
  -3   6  10      298.02      284.14     10.04 o
  -2   6  10      478.19      441.13     11.38 o
  -1   6  10        0.95       -0.42      5.92 o
   0   6  10      428.00      437.05     13.38 o
   1   6  10     1738.92     1872.36     37.67 o
   2   6  10      688.96      702.48     20.12 o
   3   6  10      179.60      198.75     11.80 o
   4   6  10      233.77      212.31     12.80 o
   5   6  10      155.64      177.78     23.53 o
   6   6  10      122.87      156.24     20.16 o
  -7   7  10      175.50      221.44     17.09 o
  -6   7  10      218.40      220.94     19.14 o
  -5   7  10        8.82       16.29     13.82 o
  -4   7  10       95.33       98.57      9.29 o
  -3   7  10     1359.56     1355.60     33.90 o
  -2   7  10     2411.41     2348.17     37.40 o
  -1   7  10     1855.33     1790.61     32.21 o
   0   7  10     1913.61     1949.89     34.76 o
   1   7  10       72.94       80.76      7.12 o
   2   7  10       82.62       68.56      9.52 o
   3   7  10      349.27      330.45     14.03 o
   4   7  10       81.60       75.19     11.56 o
   5   7  10       77.30       59.65     13.23 o
   6   7  10       48.78       49.35     14.57 o
  -7   8  10        5.72       -4.73     15.65 o
  -6   8  10      100.55      100.15     16.71 o
  -5   8  10        8.32       19.42     14.33 o
  -4   8  10      461.97      446.48     16.37 o
  -3   8  10       77.23       59.40      9.67 o
  -2   8  10      588.18      528.39     15.61 o
  -1   8  10      905.60      889.45     20.24 o
   0   8  10       13.40       26.02      6.84 o
   1   8  10       96.49      129.42     12.79 o
   2   8  10      158.18      158.30     13.84 o
   3   8  10      588.81      575.12     19.88 o
   4   8  10      149.98      136.89     12.75 o
   5   8  10       13.27      -13.01     13.01 o
   6   8  10       15.43       35.75     14.90 o
  -7   9  10        4.46       -4.38     16.35 o
  -6   9  10       19.57       43.33     16.77 o
  -5   9  10       46.83       23.83     22.04 o
  -4   9  10      270.88      254.27     12.39 o
  -3   9  10      537.94      491.84     19.11 o
  -2   9  10       41.87       29.92      7.20 o
  -1   9  10       27.71       19.83      7.87 o
   0   9  10        8.16       11.19      6.90 o
   1   9  10      486.66      483.46     18.90 o
   2   9  10     1827.72     1901.94     37.28 o
   3   9  10      411.96      400.97     15.99 o
   4   9  10      739.20      726.19     27.99 o
   5   9  10       94.48       82.27     19.43 o
  -7  10  10       11.70       21.54     18.23 o
  -6  10  10       19.81        4.32     19.30 o
  -5  10  10      673.59      690.20     39.93 o
  -4  10  10      124.82      166.00     14.95 o
  -3  10  10       45.21       43.50      9.65 o
  -2  10  10      756.25      728.72     29.13 o
  -1  10  10     2144.36     2151.80     38.37 o
   0  10  10     2114.44     2175.39     39.15 o
   1  10  10      251.11      253.48     20.94 o
   2  10  10      538.36      643.65     21.03 o
   3  10  10        9.73       -8.67     11.61 o
   4  10  10      224.24      207.92     17.38 o
   5  10  10        3.43        2.15     14.27 o
  -6  11  10        0.35      -12.82     19.92 o
  -5  11  10       23.00       33.19     16.97 o
  -4  11  10       48.68       75.09     10.45 o
  -3  11  10      228.28      206.29     12.33 o
  -2  11  10      566.61      522.84     18.83 o
  -1  11  10        0.72        6.43      7.54 o
   0  11  10      498.36      503.65     26.25 o
   1  11  10      237.94      213.14     13.36 o
   2  11  10        4.75       18.28     10.72 o
   3  11  10       34.16       29.48     11.68 o
   4  11  10      108.11      110.03     15.01 o
   5  11  10       37.78       22.98     16.03 o
  -6  12  10       24.43       20.09     19.05 o
  -5  12  10      131.96      146.84     19.77 o
  -4  12  10      308.32      272.43     14.25 o
  -3  12  10      855.31      792.19     24.56 o
  -2  12  10     1042.81      975.22     26.55 o
  -1  12  10        0.57        1.30      8.20 o
   0  12  10       34.11       32.46     10.60 o
   1  12  10       34.93       35.41     11.52 o
   2  12  10      637.97      728.34     30.20 o
   3  12  10       34.99       27.36     12.27 o
   4  12  10       21.23       29.08     14.40 o
   5  12  10       31.39       30.75     15.71 o
  -5  13  10      239.50      258.73     23.08 o
  -4  13  10       48.54       53.10     11.40 o
  -3  13  10        3.25        4.59     10.43 o
  -2  13  10      132.08      144.17     19.33 o
  -1  13  10       65.04       57.33     10.46 o
   0  13  10       76.46       71.22     11.76 o
   1  13  10      207.69      224.11     18.19 o
   2  13  10      732.27      725.03     24.28 o
   3  13  10      350.60      335.62     18.65 o
   4  13  10      497.83      520.72     34.82 o
  -5  14  10       70.18      114.11     20.80 o
  -4  14  10      307.47      340.91     16.57 o
  -3  14  10       72.93       77.97     12.18 o
  -2  14  10      112.94      112.36     12.20 o
  -1  14  10       45.80       12.21     12.99 o
   0  14  10      228.92      203.80     13.39 o
   1  14  10      408.28      429.10     31.15 o
   2  14  10       22.05       10.67     12.52 o
   3  14  10       66.81       87.67     15.34 o
   4  14  10        3.67       -2.30     20.26 o
  -4  15  10       41.00       52.63     12.84 o
  -3  15  10       12.11        7.50     11.79 o
  -2  15  10       28.19       35.11     11.76 o
  -1  15  10      208.34      272.24     19.19 o
   0  15  10      686.43      843.76     32.71 o
   1  15  10       74.28       79.12     12.60 o
   2  15  10        4.60        2.56     12.99 o
   3  15  10       60.93       71.48     15.98 o
  -4  16  10      172.49      198.65     15.66 o
  -3  16  10      307.86      294.33     16.95 o
  -2  16  10        8.09       36.74     14.78 o
  -1  16  10       60.43       53.28     15.23 o
   0  16  10      183.71      223.09     18.36 o
   1  16  10      792.91      839.08     29.29 o
   2  16  10      226.94      241.10     18.31 o
  -3  17  10       25.54       23.48     13.29 o
  -2  17  10       24.96       24.39     15.03 o
  -1  17  10       49.47       49.85     15.98 o
   0  17  10      589.63      677.30     31.49 o
   1  17  10      310.70      298.60     20.63 o
  -8   1  11       77.87       77.13     25.09 o
  -7   1  11       53.47       47.85     15.17 o
  -6   1  11      105.48       92.16      9.01 o
  -5   1  11       58.86       48.01     12.17 o
  -4   1  11      622.12      661.80     25.23 o
  -3   1  11      443.53      432.86     13.12 o
  -2   1  11     1291.08     1218.61     25.52 o
  -1   1  11     3092.87     2991.62     53.61 o
   0   1  11     1209.99     1239.57     27.03 o
   1   1  11      260.31      236.39     11.34 o
   2   1  11      825.45      885.41     24.28 o
   3   1  11      961.23      952.41     28.68 o
   4   1  11       94.80       96.18     13.19 o
   5   1  11       42.37       70.68     12.15 o
   6   1  11      107.22       87.59     18.02 o
  -8   2  11       52.68       60.43     24.56 o
  -7   2  11      153.01      181.42     13.91 o
  -6   2  11        3.13        8.19      8.23 o
  -5   2  11      198.15      203.07     29.97 o
  -4   2  11      727.65      707.24     20.51 o
  -3   2  11     1947.70     1863.12     34.27 o
  -2   2  11      504.59      481.84     15.39 o
  -1   2  11      197.03      181.29      9.51 o
   0   2  11       17.69        7.34      7.22 o
   1   2  11      950.26      886.82     24.88 o
   2   2  11       39.70       22.24      9.40 o
   3   2  11      116.88      103.16     11.51 o
   4   2  11      271.00      254.00     13.39 o
   5   2  11      530.16      484.20     31.36 o
   6   2  11      150.95      170.98     22.00 o
  -7   3  11        6.00       16.51     11.59 o
  -6   3  11      157.97      144.34     10.05 o
  -5   3  11      667.30      626.79     26.62 o
  -4   3  11       24.04       20.38      8.43 o
  -3   3  11     1112.15     1076.48     23.74 o
  -2   3  11     2985.82     2874.81     51.59 o
  -1   3  11      630.83      635.67     17.94 o
   0   3  11     1204.45     1206.46     29.03 o
   1   3  11      198.76      215.49     11.93 o
   2   3  11      274.07      250.08     15.92 o
   3   3  11      490.51      507.43     19.95 o
   4   3  11      223.53      215.06     12.92 o
   5   3  11        0.67       17.23     11.31 o
   6   3  11        7.36      -11.80     17.05 o
  -7   4  11        5.47       14.02     12.19 o
  -6   4  11      170.90      176.53     16.59 o
  -5   4  11        4.95       23.32     12.54 o
  -4   4  11      193.70      224.29     11.71 o
  -3   4  11     1966.04     2010.88     34.88 o
  -2   4  11       55.20       42.69      7.38 o
  -1   4  11       65.94       71.25      8.36 o
   0   4  11      765.67      784.76     21.20 o
   1   4  11     1205.57     1243.36     28.65 o
   2   4  11      133.61      147.40     11.64 o
   3   4  11      300.71      288.41     13.25 o
   4   4  11      236.10      228.92     13.43 o
   5   4  11       26.08       17.47     12.50 o
   6   4  11       29.19       36.39     15.42 o
  -7   5  11        3.63       27.48     12.86 o
  -6   5  11      704.63      823.16     46.54 o
  -5   5  11      558.89      601.65     29.09 o
  -4   5  11     1252.72     1272.93     30.56 o
  -3   5  11      189.39      185.10     11.67 o
  -2   5  11      373.85      333.07     11.38 o
  -1   5  11       74.34       82.20      8.64 o
   0   5  11      798.48      772.05     21.49 o
   1   5  11       10.67       38.65      9.34 o
   2   5  11     1073.97     1006.48     27.58 o
   3   5  11      368.50      347.49     16.13 o
   4   5  11      112.42      110.66     11.98 o
   5   5  11      132.73      151.15     14.78 o
   6   5  11        6.90       46.51     17.11 o
  -7   6  11        6.71        6.20     13.33 o
  -6   6  11        2.71        3.31     17.17 o
  -5   6  11      445.20      503.96     32.97 o
  -4   6  11      409.81      424.40     17.11 o
  -3   6  11       22.07       17.19      8.62 o
  -2   6  11     2147.15     2070.94     39.04 o
  -1   6  11      229.68      240.81      9.99 o
   0   6  11      221.15      208.91     13.12 o
   1   6  11        2.92        6.04      8.94 o
   2   6  11      478.93      486.62     18.74 o
   3   6  11      343.76      344.16     14.59 o
   4   6  11       33.15       18.70     11.01 o
   5   6  11       66.58       61.08     13.84 o
   6   6  11       16.52       18.75     16.04 o
  -7   7  11       26.43       15.54     23.48 o
  -6   7  11      782.48      807.28     44.50 o
  -5   7  11      425.09      382.71     26.71 o
  -4   7  11     1453.52     1365.56     32.80 o
  -3   7  11      984.12      880.61     28.60 o
  -2   7  11      134.30      136.61      8.78 o
  -1   7  11      803.87      878.12     23.89 o
   0   7  11      637.51      651.93     18.05 o
   1   7  11      533.94      517.61     16.27 o
   2   7  11       73.75       84.51     11.36 o
   3   7  11        7.65       13.25     10.47 o
   4   7  11       11.61        8.41     11.42 o
   5   7  11       50.49       49.54     14.21 o
   6   7  11        5.21       16.92     19.00 o
  -7   8  11        2.48       12.08     16.33 o
  -6   8  11       15.32       18.27     16.23 o
  -5   8  11      182.40      208.84     18.90 o
  -4   8  11      192.40      220.93     12.31 o
  -3   8  11       63.07       68.68     10.33 o
  -2   8  11       12.37        2.33      7.04 o
  -1   8  11       37.56       14.43      7.85 o
   0   8  11     2203.43     2138.80     38.56 o
   1   8  11      490.48      500.60     15.34 o
   2   8  11     1132.14     1221.15     29.05 o
   3   8  11      219.33      206.21     13.35 o
   4   8  11       45.12       43.95     12.05 o
   5   8  11       17.13        2.96     13.98 o
  -7   9  11      111.11       83.28     37.66 o
  -6   9  11      219.94      259.48     22.31 o
  -5   9  11       11.15       -1.02     17.99 o
  -4   9  11      100.14      123.01     10.89 o
  -3   9  11      411.26      406.47     17.05 o
  -2   9  11      245.65      217.52     12.88 o
  -1   9  11        3.67        0.95      7.37 o
   0   9  11      100.36      106.80     12.31 o
   1   9  11      159.22      137.82     12.54 o
   2   9  11      350.70      306.24     14.60 o
   3   9  11      229.74      176.07     13.65 o
   4   9  11       63.25       80.69     14.37 o
   5   9  11       15.59       26.00     20.77 o
  -6  10  11       20.19        8.55     17.48 o
  -5  10  11       45.19       46.25     16.72 o
  -4  10  11       32.44       30.32      9.81 o
  -3  10  11       93.16       89.53     10.57 o
  -2  10  11      317.43      318.34     19.09 o
  -1  10  11        4.49        7.70      7.69 o
   0  10  11      283.89      294.81     13.69 o
   1  10  11       22.33        8.68     10.74 o
   2  10  11        0.92       10.17     10.73 o
   3  10  11       65.55       51.55     12.21 o
   4  10  11      167.24      191.19     16.64 o
   5  10  11       49.02       29.63     16.19 o
  -6  11  11       56.61       47.33     19.10 o
  -5  11  11       64.60       30.09     17.22 o
  -4  11  11      487.09      474.17     18.18 o
  -3  11  11      113.72      130.60     11.91 o
  -2  11  11      173.90      206.20     13.93 o
  -1  11  11      582.66      575.69     25.73 o
   0  11  11      792.59      926.18     27.10 o
   1  11  11      359.72      369.81     16.73 o
   2  11  11        0.60       -3.39     11.24 o
   3  11  11       60.60       44.68     12.67 o
   4  11  11       77.79       84.55     15.25 o
  -6  12  11       35.50       64.45     39.83 o
  -5  12  11       35.69       66.63     18.81 o
  -4  12  11      289.59      278.27     18.97 o
  -3  12  11      217.21      218.03     13.52 o
  -2  12  11      361.48      333.10     24.02 o
  -1  12  11       39.04       44.21     10.95 o
   0  12  11      143.40      168.51     13.46 o
   1  12  11       23.62       13.34     11.76 o
   2  12  11       23.18       13.39     11.97 o
   3  12  11       39.53        5.19     12.61 o
   4  12  11      117.85      122.24     16.74 o
  -5  13  11        3.76       15.76     25.05 o
  -4  13  11      188.36      169.47     13.59 o
  -3  13  11        4.59       -2.92     10.59 o
  -2  13  11      145.34      126.61     12.58 o
  -1  13  11       76.68       87.76     16.18 o
   0  13  11      393.57      414.70     17.75 o
   1  13  11       21.91       37.26     14.04 o
   2  13  11       10.46       22.37     12.65 o
   3  13  11      100.04       72.86     15.03 o
   4  13  11       72.56       67.90     16.11 o
  -5  14  11        2.54      -39.11     39.11 o
  -4  14  11       60.73       52.74     16.25 o
  -3  14  11      591.56      587.63     22.45 o
  -2  14  11      676.73      638.11     24.18 o
  -1  14  11       62.01       33.70     17.27 o
   0  14  11      100.72      101.45     17.86 o
   1  14  11       11.48       30.85     13.33 o
   2  14  11      174.83      171.22     15.22 o
   3  14  11        2.42       11.23     15.19 o
  -4  15  11      167.58      202.41     19.38 o
  -3  15  11      429.02      474.58     20.29 o
  -2  15  11      580.91      616.79     26.86 o
  -1  15  11     1119.56     1285.77     38.90 o
   0  15  11      278.57      354.18     28.17 o
   1  15  11       13.42       19.38     14.16 o
   2  15  11       18.77       23.34     13.82 o
  -3  16  11      102.56      121.85     14.46 o
  -2  16  11       87.89      103.76     16.34 o
  -1  16  11       28.78       53.42     15.72 o
   0  16  11       22.42       24.43     16.01 o
   1  16  11        1.26       14.85     16.03 o
   2  16  11      398.43      499.99     24.89 o
  -2  17  11       74.15       58.47     63.01 o
  -1  17  11       67.88       77.77     18.28 o
   0  17  11       91.72      108.24     19.88 o
  -7   0  12      128.51      118.05     31.14 o
  -6   0  12      773.70      706.19     40.14 o
  -5   0  12      838.30      796.20     42.73 o
  -4   0  12      831.92      694.51     51.42 o
  -3   0  12       16.23       -0.75     10.07 o
  -2   0  12      411.13      381.36     19.33 o
  -1   0  12      448.28      418.49     31.26 o
   0   0  12      997.41      935.38     33.40 o
   1   0  12     3623.72     3488.45     90.00 o
   2   0  12     1720.73     1814.45     54.90 o
   3   0  12      378.97      409.54     43.44 o
   4   0  12      864.66      893.67     46.26 o
   5   0  12       51.79       30.42     19.73 o
   6   0  12       57.15       20.74     25.67 o
  -7   1  12      233.64      243.42     15.24 o
  -6   1  12      307.89      311.46     12.73 o
  -5   1  12      790.92      751.54     30.04 o
  -4   1  12      338.34      337.51     22.51 o
  -3   1  12     1000.54      981.26     24.13 o
  -2   1  12       87.61       71.06      8.20 o
  -1   1  12        5.14       13.85      7.49 o
   0   1  12        3.19        6.13      8.00 o
   1   1  12       25.90       19.36     10.56 o
   2   1  12       36.68       19.19     10.15 o
   3   1  12       96.58       90.71     12.12 o
   4   1  12       66.97       61.48     12.92 o
   5   1  12        0.32      -10.07     13.05 o
   6   1  12       19.65       22.31     18.30 o
  -7   2  12      137.58      132.16     13.74 o
  -6   2  12       13.15       16.49      9.52 o
  -5   2  12        0.59       16.26     12.44 o
  -4   2  12      659.99      540.00     25.95 o
  -3   2  12      792.57      797.66     20.39 o
  -2   2  12        1.80        0.01      7.10 o
  -1   2  12        2.12       -1.14      7.42 o
   0   2  12      443.82      441.29     16.05 o
   1   2  12     1562.39     1636.96     35.14 o
   2   2  12       30.86       25.20     10.96 o
   3   2  12      173.22      150.93     13.95 o
   4   2  12      248.96      251.33     22.45 o
   5   2  12      135.62      154.04     14.53 o
   6   2  12        0.13        1.80     19.97 o
  -7   3  12       15.48       33.17     12.94 o
  -6   3  12      229.32      265.12     36.54 o
  -5   3  12      877.05      896.80     33.68 o
  -4   3  12      120.11      107.78     14.02 o
  -3   3  12        3.59        2.44      7.37 o
  -2   3  12      376.25      310.90     12.40 o
  -1   3  12     2059.06     2077.80     40.25 o
   0   3  12      523.38      535.74     18.80 o
   1   3  12      773.14      839.61     23.96 o
   2   3  12        6.66       12.57     12.42 o
   3   3  12       87.43       69.58     12.28 o
   4   3  12      212.61      231.92     15.74 o
   5   3  12        0.86        4.82     12.13 o
   6   3  12        0.65      -17.66     18.24 o
  -7   4  12      100.65      131.75     15.25 o
  -6   4  12       82.65      103.42     16.26 o
  -5   4  12       33.16       23.30     14.71 o
  -4   4  12      388.87      412.52     49.57 o
  -3   4  12      311.08      275.68     17.65 o
  -2   4  12      239.94      231.23     11.00 o
  -1   4  12      598.35      546.33     18.12 o
   0   4  12     1429.34     1394.52     37.53 o
   1   4  12      327.80      285.68     13.48 o
   2   4  12      852.41      839.40     25.63 o
   3   4  12      710.67      723.91     33.68 o
   4   4  12        8.91       -1.48     11.09 o
   5   4  12       27.00        9.05     13.67 o
   6   4  12       22.12       21.44     19.44 o
  -7   5  12      108.28       93.74     15.06 o
  -6   5  12      167.53      206.26     18.39 o
  -5   5  12        1.26        0.80     10.62 o
  -4   5  12      857.94      896.79     28.61 o
  -3   5  12        6.65        3.08      8.89 o
  -2   5  12       44.09       40.32      7.58 o
  -1   5  12      518.62      521.51     20.06 o
   0   5  12       74.25       72.24      9.77 o
   1   5  12       35.93       47.88     10.16 o
   2   5  12      231.63      228.09     13.86 o
   3   5  12      499.63      545.62     22.68 o
   4   5  12        6.07      -10.26     11.17 o
   5   5  12        0.09       -9.26     13.64 o
  -7   6  12       58.99       46.53     14.78 o
  -6   6  12      141.03      169.85     18.57 o
  -5   6  12        0.58      -10.78     10.78 o
  -4   6  12      954.50      967.16     27.15 o
  -3   6  12      735.16      726.62     30.18 o
  -2   6  12     3094.71     3000.10     50.34 o
  -1   6  12     2546.97     2495.89     43.27 o
   0   6  12      860.66      911.79     25.00 o
   1   6  12      324.97      281.21     15.74 o
   2   6  12       25.38       38.13     11.61 o
   3   6  12        2.69        6.07     11.83 o
   4   6  12       16.11       18.73     11.92 o
   5   6  12        8.86      -11.60     13.80 o
  -7   7  12        0.11      -11.82     16.38 o
  -6   7  12       10.82      -10.59     15.86 o
  -5   7  12        3.19        6.28     11.48 o
  -4   7  12      354.39      366.72     16.04 o
  -3   7  12        5.19        1.47      9.59 o
  -2   7  12      505.91      475.39     16.57 o
  -1   7  12      139.70      133.46      9.25 o
   0   7  12       52.83       51.30      8.25 o
   1   7  12      195.12      181.44     10.26 o
   2   7  12      730.46      697.93     24.66 o
   3   7  12      284.37      267.94     14.99 o
   4   7  12      240.24      287.25     18.50 o
   5   7  12      179.81      201.11     17.38 o
  -6   8  12        0.25       -3.46     15.61 o
  -5   8  12       21.93       29.91     15.10 o
  -4   8  12       25.35       26.87      9.95 o
  -3   8  12      338.43      271.08     14.07 o
  -2   8  12       25.10        3.08      9.58 o
  -1   8  12       50.49       37.42      7.98 o
   0   8  12     1076.37     1026.31     23.97 o
   1   8  12       67.58       44.10     11.24 o
   2   8  12       18.74        4.22     11.37 o
   3   8  12      167.39      160.49     13.61 o
   4   8  12      146.38      154.18     14.45 o
   5   8  12      129.08      126.63     16.57 o
  -6   9  12        5.65       -4.71     17.33 o
  -5   9  12       37.06       41.37     12.50 o
  -4   9  12        4.23       -1.29      9.82 o
  -3   9  12        1.53        7.17     10.52 o
  -2   9  12      269.72      265.22     17.54 o
  -1   9  12      362.79      365.32     13.78 o
   0   9  12      904.48      899.69     22.72 o
   1   9  12        3.33       18.94     11.12 o
   2   9  12      441.25      427.70     27.91 o
   3   9  12       94.15      114.79     13.38 o
   4   9  12      326.20      343.72     19.55 o
   5   9  12      115.91      126.99     19.32 o
  -6  10  12        8.71       10.78     27.16 o
  -5  10  12       10.34        5.01     16.64 o
  -4  10  12      216.20      233.81     13.52 o
  -3  10  12      597.67      541.37     22.13 o
  -2  10  12     1165.12     1183.44     31.75 o
  -1  10  12       25.17       20.45      8.65 o
   0  10  12        1.82        5.74     10.30 o
   1  10  12      103.64       84.81     12.65 o
   2  10  12      200.78      196.13     15.26 o
   3  10  12      165.83      186.21     15.13 o
   4  10  12       39.28       32.39     15.26 o
  -6  11  12        0.41       15.93     39.11 o
  -5  11  12        3.17       -0.70     20.15 o
  -4  11  12       61.94       58.52     11.53 o
  -3  11  12      266.97      261.34     14.59 o
  -2  11  12       28.14       42.52     11.55 o
  -1  11  12       75.12       39.31     11.02 o
   0  11  12       37.40       36.68     12.32 o
   1  11  12       32.25       50.98     12.27 o
   2  11  12       32.30       33.25     13.41 o
   3  11  12       17.59       19.51     13.21 o
   4  11  12       44.48       48.07     18.85 o
  -5  12  12      105.66       88.89     20.23 o
  -4  12  12        7.08        6.95     11.31 o
  -3  12  12      224.86      210.96     13.91 o
  -2  12  12      176.15      186.09     23.32 o
  -1  12  12       21.07       41.35     15.02 o
   0  12  12       86.10      112.08     14.66 o
   1  12  12       86.02       79.15     13.50 o
   2  12  12      175.67      225.81     16.68 o
   3  12  12      270.56      280.12     20.46 o
   4  12  12        2.04      -15.13     19.23 o
  -5  13  12      374.39      364.15     28.48 o
  -4  13  12      472.94      491.89     22.59 o
  -3  13  12       87.50       68.63     12.35 o
  -2  13  12      145.15      125.21     15.60 o
  -1  13  12      105.03      111.20     17.56 o
   0  13  12      648.69      685.26     32.93 o
   1  13  12      397.83      445.61     34.06 o
   2  13  12       78.04       92.91     15.34 o
   3  13  12       90.60       73.59     16.27 o
  -4  14  12        2.49       -4.30     14.39 o
  -3  14  12       31.99       27.35     12.37 o
  -2  14  12      216.03      246.60     17.98 o
  -1  14  12      504.30      542.21     26.74 o
   0  14  12      327.19      355.93     23.88 o
   1  14  12     1029.43     1099.37     44.64 o
   2  14  12      135.36      159.30     17.15 o
  -3  15  12        7.15        8.29     12.59 o
  -2  15  12       16.39       14.55     15.65 o
  -1  15  12       13.25       13.72     15.38 o
   0  15  12      285.78      324.80     21.07 o
   1  15  12      117.76      162.20     27.18 o
   2  15  12        6.05       25.68     15.54 o
  -2  16  12      145.12      142.43     17.69 o
  -1  16  12       11.21        1.07     15.63 o
   0  16  12       22.85       36.60     16.76 o
  -7   1  13       96.40      119.26     20.70 o
  -6   1  13       26.80        7.62     10.30 o
  -5   1  13      362.20      391.42     50.61 o
  -4   1  13      136.34      102.91     18.69 o
  -3   1  13        4.69       -7.41      7.84 o
  -2   1  13      594.69      542.62     18.35 o
  -1   1  13      440.59      396.20     18.24 o
   0   1  13      103.06       78.17     10.08 o
   1   1  13      269.97      263.12     13.93 o
   2   1  13      349.28      375.06     16.75 o
   3   1  13     1125.38     1077.48     40.00 o
   4   1  13       30.07       38.79     13.62 o
   5   1  13       53.63       43.28     15.12 o
  -7   2  13        1.81       13.24     12.08 o
  -6   2  13       62.08       59.44     10.87 o
  -5   2  13      320.24      340.52     19.71 o
  -4   2  13      488.73      417.78     26.34 o
  -3   2  13     3507.95     3502.76     77.29 o
  -2   2  13     1741.45     1670.16     34.12 o
  -1   2  13     3750.50     3786.79     67.73 o
   0   2  13      230.55      290.54     13.46 o
   1   2  13       44.26       68.84     10.73 o
   2   2  13        4.77        2.08     10.85 o
   3   2  13        4.38       14.54     12.14 o
   4   2  13       11.58       11.37     13.27 o
   5   2  13       17.57       22.19     14.83 o
  -7   3  13       12.12      -13.08     13.08 o
  -6   3  13       90.05       98.17     15.88 o
  -5   3  13        1.62       -8.63     14.35 o
  -4   3  13       55.23       61.95     13.55 o
  -3   3  13      259.05      243.30     20.49 o
  -2   3  13      701.72      684.43     20.52 o
  -1   3  13      594.79      586.63     20.12 o
   0   3  13      279.86      256.11     12.97 o
   1   3  13       70.20       61.16     10.77 o
   2   3  13      350.68      307.55     24.53 o
   3   3  13      291.92      292.58     16.77 o
   4   3  13       43.14       48.27     14.17 o
   5   3  13      209.36      206.97     20.83 o
  -7   4  13      197.91      208.66     16.94 o
  -6   4  13      147.85      132.52     17.24 o
  -5   4  13      236.89      231.92     24.62 o
  -4   4  13       56.15       30.86     13.92 o
  -3   4  13      183.51      202.10     12.62 o
  -2   4  13        3.04       -1.21      8.24 o
  -1   4  13       13.07       19.71      8.89 o
   0   4  13        0.34       -0.08      9.75 o
   1   4  13      316.22      300.28     14.72 o
   2   4  13      881.34      924.13     28.45 o
   3   4  13        8.74       24.73     12.58 o
   4   4  13       40.92       48.44     14.32 o
   5   4  13        8.57       24.40     14.77 o
  -7   5  13        1.98       24.62     14.32 o
  -6   5  13      117.90      156.48     18.14 o
  -5   5  13        3.71        1.65     13.89 o
  -4   5  13      463.41      462.24     23.43 o
  -3   5  13      180.99      195.93     14.38 o
  -2   5  13       47.46       39.84      8.03 o
  -1   5  13      221.01      211.90     11.96 o
   0   5  13     1454.13     1479.27     33.75 o
   1   5  13      558.10      546.38     20.36 o
   2   5  13       46.36       72.16     15.08 o
   3   5  13       43.45       56.30     13.28 o
   4   5  13       17.92       25.87     13.99 o
   5   5  13        6.05        5.64     14.84 o
  -6   6  13       32.76       53.12     16.98 o
  -5   6  13        0.09       -4.98     11.48 o
  -4   6  13      353.09      383.80     23.21 o
  -3   6  13      138.27      110.94     14.60 o
  -2   6  13      226.81      214.73     11.69 o
  -1   6  13      814.97      752.77     21.49 o
   0   6  13       92.88       90.58     11.17 o
   1   6  13      311.12      358.54     24.14 o
   2   6  13      452.65      443.17     23.38 o
   3   6  13       26.19        9.12     13.07 o
   4   6  13      299.12      297.85     20.33 o
   5   6  13       11.26       14.64     15.00 o
  -6   7  13        8.94        5.82     17.59 o
  -5   7  13       84.10      105.45     13.45 o
  -4   7  13      195.03      162.29     17.05 o
  -3   7  13      220.17      206.68     13.63 o
  -2   7  13      258.81      276.06     14.57 o
  -1   7  13        5.50       -4.55      8.12 o
   0   7  13      496.28      474.09     16.01 o
   1   7  13      570.65      582.13     21.73 o
   2   7  13      565.13      631.06     23.61 o
   3   7  13      360.17      402.54     19.46 o
   4   7  13       57.70       37.75     13.38 o
   5   7  13       89.36       83.03     16.44 o
  -6   8  13      204.23      238.88     22.36 o
  -5   8  13       84.71      106.45     14.11 o
  -4   8  13       45.26       60.84     15.14 o
  -3   8  13       17.18        4.05     10.69 o
  -2   8  13      223.95      253.52     22.09 o
  -1   8  13       14.97       -0.21      8.36 o
   0   8  13      678.29      646.29     19.49 o
   1   8  13      416.31      409.50     19.05 o
   2   8  13      466.13      444.76     19.20 o
   3   8  13      499.87      478.27     20.79 o
   4   8  13        1.33       -9.44     13.50 o
  -6   9  13      153.40      198.38     21.96 o
  -5   9  13      109.31      120.55     14.79 o
  -4   9  13      183.95      186.46     15.84 o
  -3   9  13        0.90       -5.28     10.88 o
  -2   9  13      698.12      678.67     24.34 o
  -1   9  13      208.46      200.26     12.12 o
   0   9  13      374.64      385.15     23.91 o
   1   9  13      478.56      502.05     21.00 o
   2   9  13        2.04       26.02     13.14 o
   3   9  13       32.71       38.64     14.24 o
   4   9  13       60.57       71.36     16.03 o
  -5  10  13        9.96       -1.43     17.20 o
  -4  10  13       52.39       76.25     14.13 o
  -3  10  13       92.55      133.43     13.51 o
  -2  10  13       83.36      113.06     12.74 o
  -1  10  13      223.91      261.15     15.23 o
   0  10  13       10.55       21.26     11.41 o
   1  10  13       25.34       24.73     12.43 o
   2  10  13        2.35       10.17     13.32 o
   3  10  13       61.39       64.28     15.51 o
   4  10  13        0.32       15.06     15.73 o
  -5  11  13        3.68       -3.02     17.95 o
  -4  11  13      390.25      351.69     19.91 o
  -3  11  13       44.01       29.67     12.41 o
  -2  11  13       10.18       21.11     11.75 o
  -1  11  13       69.21       75.90     16.18 o
   0  11  13        4.49       14.32     11.89 o
   1  11  13       36.04        5.92     12.78 o
   2  11  13      144.60      152.43     18.19 o
   3  11  13       33.09       10.30     15.07 o
  -5  12  13       12.11      -16.65     17.90 o
  -4  12  13       21.29       28.97     14.22 o
  -3  12  13      169.56      188.04     14.26 o
  -2  12  13      545.00      585.66     31.60 o
  -1  12  13      254.36      284.44     25.71 o
   0  12  13       36.84       20.99     16.55 o
   1  12  13        2.70       15.11     13.25 o
   2  12  13      138.70      127.06     16.11 o
   3  12  13        5.49       -9.80     20.46 o
  -4  13  13        5.73       15.58     14.72 o
  -3  13  13      340.09      318.21     16.76 o
  -2  13  13       20.01       36.55     14.37 o
  -1  13  13       86.40       87.13     17.81 o
   0  13  13        1.42        2.88     17.01 o
   1  13  13       48.53       37.91     14.32 o
   2  13  13        0.53       -0.44     14.94 o
  -3  14  13       54.15       57.89     13.36 o
  -2  14  13      450.14      453.05     22.47 o
  -1  14  13      358.71      370.38     24.20 o
   0  14  13       32.48       13.53     18.07 o
   1  14  13        0.34       -7.21     18.50 o
   2  14  13      257.78      262.71     21.23 o
  -2  15  13        0.97       19.50     15.62 o
  -1  15  13      200.61      219.74     19.45 o
   0  15  13       93.66      124.80     21.57 o
  -7   0  14      612.94      868.32     70.97 o
  -6   0  14      286.49      272.35     23.92 o
  -5   0  14      395.30      409.17     37.66 o
  -4   0  14     1286.34     1233.32     75.32 o
  -3   0  14      169.44      118.77     28.24 o
  -2   0  14      153.78      135.45     15.54 o
  -1   0  14      201.54      184.62     20.64 o
   0   0  14      724.87      704.50     33.45 o
   1   0  14      978.99      878.52     38.53 o
   2   0  14       51.39       44.40     17.57 o
   3   0  14       17.22       11.46     18.32 o
   4   0  14       86.73       81.94     30.92 o
   5   0  14      260.55      279.50     27.91 o
  -7   1  14        0.11      -21.00     22.19 o
  -6   1  14       82.21       76.99     14.23 o
  -5   1  14       53.37       39.41     15.30 o
  -4   1  14        1.09       -4.66     18.11 o
  -3   1  14      184.46      159.99     29.69 o
  -2   1  14      413.64      374.26     14.82 o
  -1   1  14      893.95      835.62     24.01 o
   0   1  14      759.77      722.77     23.70 o
   1   1  14      648.04      632.63     22.99 o
   2   1  14      287.22      318.39     16.82 o
   3   1  14      311.39      326.17     18.10 o
   4   1  14        5.55      -12.03     14.07 o
   5   1  14       44.69       41.11     16.44 o
  -7   2  14       13.18       15.46     13.55 o
  -6   2  14       43.74       51.11     14.95 o
  -5   2  14       30.26       23.04     15.05 o
  -4   2  14      197.81      188.17     22.24 o
  -3   2  14      214.24      202.88     14.76 o
  -2   2  14       26.71       15.23      9.16 o
  -1   2  14       24.78       29.74      9.54 o
   0   2  14      203.48      227.51     22.67 o
   1   2  14      251.61      251.39     23.64 o
   2   2  14       89.06       73.64     13.14 o
   3   2  14       16.13       35.51     13.57 o
   4   2  14      263.07      278.68     19.41 o
   5   2  14        2.51       20.12     18.84 o
  -6   3  14       17.63        6.06     12.47 o
  -5   3  14      446.89      456.33     25.38 o
  -4   3  14      242.41      256.08     19.87 o
  -3   3  14      139.90      132.80     13.97 o
  -2   3  14      105.89      120.11     10.71 o
  -1   3  14      559.74      508.03     24.34 o
   0   3  14      622.24      627.41     28.66 o
   1   3  14      608.04      662.47     26.50 o
   2   3  14      368.76      398.85     17.85 o
   3   3  14      108.51      148.76     16.30 o
   4   3  14       73.07       88.96     16.72 o
   5   3  14       58.41       50.16     18.30 o
  -6   4  14      150.46      184.54     20.86 o
  -5   4  14      131.31      100.90     16.12 o
  -4   4  14       69.28       64.47     15.71 o
  -3   4  14       18.89        7.80     10.31 o
  -2   4  14      499.53      522.60     25.41 o
  -1   4  14       33.44       47.53     10.23 o
   0   4  14       76.96       58.29     11.00 o
   1   4  14      138.11      137.09     13.85 o
   2   4  14      352.82      318.38     18.01 o
   3   4  14      148.35      142.33     15.65 o
   4   4  14      178.25      191.89     17.66 o
   5   4  14       43.90       63.64     19.88 o
  -6   5  14        4.29      -10.17     15.36 o
  -5   5  14       43.60       34.98     14.67 o
  -4   5  14      417.48      357.89     25.64 o
  -3   5  14      102.02      100.34     11.91 o
  -2   5  14      344.87      303.35     15.26 o
  -1   5  14      552.35      479.82     18.40 o
   0   5  14       20.87       27.67     11.13 o
   1   5  14      545.35      561.85     23.66 o
   2   5  14       49.75       57.20     13.29 o
   3   5  14       57.81       35.86     14.19 o
   4   5  14      313.63      308.78     26.34 o
  -6   6  14       13.32       11.54     16.92 o
  -5   6  14        1.11       -9.06     14.44 o
  -4   6  14        3.66      -12.16     14.41 o
  -3   6  14       91.23      100.06     12.21 o
  -2   6  14      611.35      619.29     23.61 o
  -1   6  14      158.91      146.62     10.53 o
   0   6  14       44.58       52.18     11.37 o
   1   6  14       22.01       28.76     12.09 o
   2   6  14       18.43        3.02     12.93 o
   3   6  14      206.00      202.90     16.89 o
   4   6  14        2.47        3.86     15.15 o
  -6   7  14        3.53       27.80     17.64 o
  -5   7  14      127.76      149.57     17.46 o
  -4   7  14       91.76      125.48     17.31 o
  -3   7  14      886.81      873.94     27.81 o
  -2   7  14       20.69       21.54     10.84 o
  -1   7  14      422.34      421.58     16.41 o
   0   7  14       13.77        9.91      9.04 o
   1   7  14      213.91      214.04     15.06 o
   2   7  14      212.96      194.33     15.81 o
   3   7  14      160.02      157.16     16.51 o
   4   7  14        0.82       16.33     15.38 o
  -6   8  14       48.19       55.64     19.28 o
  -5   8  14       39.44       41.19     18.16 o
  -4   8  14      146.14      161.85     18.24 o
  -3   8  14        2.19       -7.33     11.29 o
  -2   8  14       28.99       15.94     11.43 o
  -1   8  14       38.52       25.26     11.21 o
   0   8  14      392.07      392.07     17.60 o
   1   8  14      434.28      440.69     19.70 o
   2   8  14       61.30       47.24     13.93 o
   3   8  14      639.67      655.56     25.45 o
   4   8  14       19.48       20.09     17.33 o
  -5   9  14        5.10        6.16     13.99 o
  -4   9  14       10.69       17.70     15.73 o
  -3   9  14      554.64      513.60     21.40 o
  -2   9  14       33.11       25.01     11.51 o
  -1   9  14       98.72      111.51     12.75 o
   0   9  14      149.53      171.54     14.15 o
   1   9  14      553.54      557.43     36.19 o
   2   9  14      102.26      136.27     15.91 o
   3   9  14        5.60        9.52     14.84 o
  -5  10  14       31.78       44.91     18.46 o
  -4  10  14      210.88      236.79     17.79 o
  -3  10  14        2.35        6.42     12.39 o
  -2  10  14       89.88       80.89     13.19 o
  -1  10  14      499.51      528.62     25.02 o
   0  10  14        1.12       -7.13     11.85 o
   1  10  14       32.85       27.40     13.51 o
   2  10  14        5.37      -13.13     13.94 o
   3  10  14      172.64      200.92     18.15 o
  -4  11  14      115.62      117.99     16.06 o
  -3  11  14       52.73       52.08     13.42 o
  -2  11  14       50.47       35.23     12.66 o
  -1  11  14       22.86        4.09     15.87 o
   0  11  14        3.46      -11.85     15.81 o
   1  11  14       13.22        9.94     13.68 o
   2  11  14        2.63        6.29     15.76 o
   3  11  14        0.49        5.81     15.90 o
  -4  12  14       45.82       38.77     15.25 o
  -3  12  14      153.15      165.47     14.57 o
  -2  12  14        1.25        6.52     16.34 o
  -1  12  14      205.30      270.73     21.80 o
   0  12  14        1.67      -16.35     16.89 o
   1  12  14      142.20      163.12     16.36 o
   2  12  14       55.73       50.56     15.85 o
  -3  13  14       20.19       29.58     12.85 o
  -2  13  14       22.20       34.80     17.71 o
  -1  13  14       47.34       33.17     17.84 o
   0  13  14      276.35      332.86     24.25 o
   1  13  14      405.62      457.49     27.91 o
  -2  14  14       22.25       16.96     15.85 o
  -1  14  14       21.40        8.80     18.79 o
   0  14  14       79.00      100.63     20.66 o
  -6   1  15       11.57       15.29     14.09 o
  -5   1  15       56.98       82.96     25.70 o
  -4   1  15      414.71      350.29     27.60 o
  -3   1  15      182.66      168.74     23.30 o
  -2   1  15     1285.09     1305.25     31.02 o
  -1   1  15       41.97       45.49     10.54 o
   0   1  15      179.75      191.57     13.62 o
   1   1  15      283.04      284.09     17.30 o
   2   1  15      118.83      102.63     14.25 o
   3   1  15      185.46      134.10     18.73 o
   4   1  15       64.97       44.23     16.13 o
  -6   2  15       35.14       20.03     16.49 o
  -5   2  15       20.68        3.32     15.24 o
  -4   2  15        8.95       -4.53     19.89 o
  -3   2  15       26.46       -0.99     19.38 o
  -2   2  15      332.20      347.89     16.23 o
  -1   2  15       29.54        9.51     10.38 o
   0   2  15       19.45       30.29     11.09 o
   1   2  15        2.59       13.08     11.94 o
   2   2  15      617.69      634.42     34.06 o
   3   2  15      160.47      162.16     16.82 o
   4   2  15      173.60      253.98     19.31 o
  -6   3  15      179.16      176.66     19.47 o
  -5   3  15       90.23      102.21     17.33 o
  -4   3  15      267.86      217.58     19.73 o
  -3   3  15      371.55      350.18     30.05 o
  -2   3  15      181.71      192.19     16.16 o
  -1   3  15      540.77      564.25     19.92 o
   0   3  15        0.71       -2.44     10.69 o
   1   3  15        3.06        2.58     11.92 o
   2   3  15        3.51       -8.90     12.96 o
   3   3  15        1.47       21.87     14.46 o
   4   3  15        4.25       19.28     15.84 o
  -6   4  15      103.93       94.15     18.53 o
  -5   4  15        1.29       12.07     15.28 o
  -4   4  15      144.41      169.82     18.48 o
  -3   4  15        3.79       -1.35     14.16 o
  -2   4  15      380.13      367.09     19.67 o
  -1   4  15      356.08      347.89     15.60 o
   0   4  15      726.66      793.54     39.40 o
   1   4  15      340.57      344.39     17.18 o
   2   4  15       15.61        9.79     13.05 o
   3   4  15      252.04      255.87     19.38 o
   4   4  15       19.85       -7.91     16.61 o
  -6   5  15       26.38       30.96     17.77 o
  -5   5  15       37.31       37.44     21.22 o
  -4   5  15       13.93       12.08     15.44 o
  -3   5  15        2.98       -7.75     14.09 o
  -2   5  15       83.25       78.62     12.30 o
  -1   5  15       46.77       42.76     11.15 o
   0   5  15      195.68      170.19     13.70 o
   1   5  15      376.93      388.01     29.24 o
   2   5  15      369.01      374.15     20.36 o
   3   5  15        0.60       10.52     14.98 o
   4   5  15        9.18        0.71     15.89 o
  -6   6  15       69.40       66.89     18.90 o
  -5   6  15       50.48       68.51     20.72 o
  -4   6  15        2.62      -15.65     15.65 o
  -3   6  15        3.83       29.57     15.37 o
  -2   6  15      111.39       98.29     12.71 o
  -1   6  15      522.07      515.98     20.94 o
   0   6  15      176.11      158.19     14.68 o
   1   6  15        4.13      -11.23     12.36 o
   2   6  15      146.21      139.64     15.96 o
   3   6  15       12.77       15.37     15.28 o
   4   6  15       62.67       66.86     17.20 o
  -5   7  15        2.97       24.30     16.88 o
  -4   7  15        6.05       18.07     15.95 o
  -3   7  15       10.14       23.60     12.18 o
  -2   7  15      113.19      119.45     13.26 o
  -1   7  15        1.34        2.42     11.12 o
   0   7  15       42.38       53.42     12.58 o
   1   7  15       32.25       28.34     13.31 o
   2   7  15      107.56      143.06     16.18 o
   3   7  15      115.79      124.17     17.05 o
  -5   8  15      368.29      379.33     40.60 o
  -4   8  15        1.94       -6.61     18.80 o
  -3   8  15      108.64       87.23     15.10 o
  -2   8  15       69.59       74.08     12.91 o
  -1   8  15     1213.65     1254.36     34.91 o
   0   8  15      117.15      168.89     14.48 o
   1   8  15       34.83       59.55     14.05 o
   2   8  15      127.86      162.41     16.84 o
   3   8  15      105.89       95.93     17.08 o
  -5   9  15       28.02       26.02     18.41 o
  -4   9  15        1.73       -5.62     16.24 o
  -3   9  15        8.61        5.91     12.61 o
  -2   9  15      128.08      143.25     14.59 o
  -1   9  15      231.67      207.55     19.19 o
   0   9  15       33.38       34.36     16.87 o
   1   9  15      199.91      224.05     16.93 o
   2   9  15        0.27       13.44     17.65 o
   3   9  15      149.93      159.34     23.64 o
  -4  10  15       91.05       69.79     16.07 o
  -3  10  15        2.37       18.23     13.34 o
  -2  10  15       96.79       77.82     15.97 o
  -1  10  15        8.36       -3.45     15.91 o
   0  10  15        8.06        3.52     16.63 o
   1  10  15       78.52       69.74     18.87 o
   2  10  15       11.87       -0.27     15.25 o
  -4  11  15       33.58       46.38     15.73 o
  -3  11  15      780.68      882.14     31.96 o
  -2  11  15       27.15       39.90     17.04 o
  -1  11  15       29.07       36.79     17.45 o
   0  11  15       13.06        0.64     17.13 o
   1  11  15       93.36       89.58     15.86 o
   2  11  15       24.64        7.54     15.79 o
  -3  12  15       22.04       18.10     15.27 o
  -2  12  15       65.43       34.99     17.85 o
  -1  12  15       60.55       53.50     18.31 o
   0  12  15       49.45       48.47     19.02 o
   1  12  15        2.04        3.04     18.75 o
  -2  13  15        3.04       13.41     20.07 o
  -1  13  15       63.89       63.65     19.67 o
   0  13  15       19.76       38.54     19.34 o
  -6   0  16        0.68       -3.29     33.68 o
  -5   0  16       11.87       31.14     30.42 o
  -4   0  16        0.92        2.17     30.42 o
  -3   0  16       22.12       19.55     29.69 o
  -2   0  16      535.26      565.60     50.69 o
  -1   0  16       24.32       45.70     22.51 o
   0   0  16      435.95      420.23     39.73 o
   1   0  16      253.35      281.39     23.92 o
   2   0  16      403.89      386.82     28.41 o
   3   0  16       33.20       -7.55     21.67 o
   4   0  16      221.74      234.97     66.99 o
  -6   1  16       92.99       88.58     15.92 o
  -5   1  16        0.32       -6.13     16.69 o
  -4   1  16        0.38       -6.68     20.98 o
  -3   1  16        4.37      -18.01     20.73 o
  -2   1  16        8.86      -10.70     13.04 o
  -1   1  16        0.76      -10.76     10.76 o
   0   1  16       98.06       62.07     12.62 o
   1   1  16      145.93      130.40     14.80 o
   2   1  16       25.21       23.88     14.30 o
   3   1  16       16.45       -9.30     15.18 o
  -6   2  16       29.87       68.25     17.87 o
  -5   2  16       39.81       50.06     17.96 o
  -4   2  16        3.21       11.56     25.71 o
  -3   2  16       33.84       30.48     36.57 o
  -2   2  16       36.09       28.82     13.75 o
  -1   2  16       40.71       39.64     11.58 o
   0   2  16        1.95       -1.12     11.70 o
   1   2  16        8.57        7.15     12.92 o
   2   2  16        3.33       -8.43     13.88 o
   3   2  16       20.31       24.29     15.85 o
  -5   3  16        4.30      -11.75     16.92 o
  -4   3  16      258.60      266.07     21.36 o
  -3   3  16      264.74      259.98     26.79 o
  -2   3  16      247.93      240.97     18.13 o
  -1   3  16      104.65       90.81     12.58 o
   0   3  16      185.70      167.46     19.19 o
   1   3  16       18.59       12.66     13.08 o
   2   3  16      211.92      216.45     17.18 o
   3   3  16      150.04      157.88     17.67 o
  -5   4  16       56.27       55.82     17.48 o
  -4   4  16        1.09       -3.54     16.00 o
  -3   4  16       52.34       34.63     16.41 o
  -2   4  16       82.09       60.94     15.05 o
  -1   4  16      726.15      742.21     25.25 o
   0   4  16      198.15      229.01     16.27 o
   1   4  16        0.65       21.29     13.45 o
   2   4  16       47.98       44.13     14.63 o
   3   4  16       33.88       43.93     16.10 o
  -5   5  16        2.44       19.58     17.15 o
  -4   5  16       68.59       78.88     19.28 o
  -3   5  16      161.26      133.22     28.50 o
  -2   5  16      324.88      276.41     16.45 o
  -1   5  16        1.76        6.12     15.29 o
   0   5  16       98.69      110.66     18.17 o
   1   5  16       45.79       21.47     14.05 o
   2   5  16       23.84       10.89     16.03 o
   3   5  16      192.50      195.32     19.80 o
  -5   6  16      128.36      152.21     38.78 o
  -4   6  16      343.66      355.52     35.66 o
  -3   6  16      112.55      101.40     18.16 o
  -2   6  16       13.32       20.51     14.27 o
  -1   6  16      120.89      109.24     16.50 o
   0   6  16       15.16       -0.51     12.40 o
   1   6  16       95.44       75.89     15.46 o
   2   6  16      589.81      629.32     26.36 o
   3   6  16       45.68       21.94     16.50 o
  -5   7  16      115.24      174.76     21.01 o
  -4   7  16       21.26       27.71     17.44 o
  -3   7  16      475.66      451.21     44.05 o
  -2   7  16      143.29      138.14     14.59 o
  -1   7  16        5.62       -4.29     12.14 o
   0   7  16       72.51       88.34     14.73 o
   1   7  16      175.19      209.60     19.54 o
   2   7  16       43.85       69.91     16.16 o
   3   7  16       29.02       15.67     18.07 o
  -4   8  16       22.60       29.49     17.89 o
  -3   8  16        1.46        8.78     16.99 o
  -2   8  16       71.10       84.78     14.78 o
  -1   8  16       36.16        3.84     16.59 o
   0   8  16       24.89       19.13     17.15 o
   1   8  16      107.22       99.43     15.78 o
   2   8  16       19.02       16.11     15.92 o
  -4   9  16       27.65       25.81     18.37 o
  -3   9  16        7.89       14.97     16.79 o
  -2   9  16       17.94       20.20     13.27 o
  -1   9  16        9.14       28.57     16.89 o
   0   9  16       60.60       44.40     18.53 o
   1   9  16      128.34      121.98     16.34 o
   2   9  16      153.64      164.82     18.19 o
  -3  10  16        0.01       13.64     17.43 o
  -2  10  16        5.36        0.78     17.13 o
  -1  10  16      223.13      247.44     21.74 o
   0  10  16        1.21        4.05     18.10 o
   1  10  16       28.78       35.02     19.73 o
  -2  11  16        0.11        2.75     17.63 o
  -1  11  16        1.79        6.43     17.97 o
   0  11  16       80.98       84.81     20.24 o
  -5   1  17       64.47       72.67     19.04 o
  -4   1  17       15.47      -10.93     22.51 o
  -3   1  17        1.48       12.71     23.54 o
  -2   1  17        8.16       22.15     23.77 o
  -1   1  17       55.45      119.42     13.58 o
   0   1  17       80.25       70.70     13.77 o
   1   1  17       17.29       12.84     16.44 o
   2   1  17        0.73      -14.84     14.84 o
   3   1  17       18.54       14.30     16.86 o
  -5   2  17       91.37       88.61     19.54 o
  -4   2  17      216.43      232.11     28.15 o
  -3   2  17       63.74       82.17     24.56 o
  -2   2  17       30.16       54.78     24.52 o
  -1   2  17       28.61       27.71     26.13 o
   0   2  17       62.29       38.32     13.42 o
   1   2  17       39.76       41.72     14.53 o
   2   2  17       27.83       28.81     15.66 o
   3   2  17        1.34       22.22     16.71 o
  -5   3  17        4.19       11.95     19.88 o
  -4   3  17        1.67       30.04     17.49 o
  -3   3  17        1.14       11.64     23.26 o
  -2   3  17       23.83       41.51     24.29 o
  -1   3  17      549.81      532.92     26.66 o
   0   3  17        1.88        0.18     12.62 o
   1   3  17       74.15      100.01     15.28 o
   2   3  17      348.79      386.72     21.23 o
  -5   4  17       67.02       79.21     25.20 o
  -4   4  17       34.42        1.68     20.54 o
  -3   4  17        1.33       16.25     16.64 o
  -2   4  17      501.44      512.15     37.06 o
  -1   4  17        4.69       30.72     15.98 o
   0   4  17      124.73      123.63     14.81 o
   1   4  17      244.36      259.00     18.23 o
   2   4  17       25.32       -2.13     15.37 o
  -4   5  17        6.84       -2.58     17.20 o
  -3   5  17       16.12       22.29     17.71 o
  -2   5  17       84.55       61.53     13.86 o
  -1   5  17       23.70       34.80     16.45 o
   0   5  17        3.08        4.83     13.21 o
   1   5  17        6.04      -13.87     13.87 o
   2   5  17       18.41       16.54     15.86 o
  -4   6  17        6.55       14.55     17.95 o
  -3   6  17       49.13       44.16     17.86 o
  -2   6  17        3.30        3.63     13.04 o
  -1   6  17      186.25      170.36     20.33 o
   0   6  17        4.90       27.19     17.46 o
   1   6  17       23.09       30.22     14.80 o
   2   6  17       23.53       31.58     16.01 o
  -4   7  17      121.96      153.56     22.20 o
  -3   7  17       65.49       78.77     18.93 o
  -2   7  17      122.81      145.35     15.58 o
  -1   7  17      223.47      232.56     21.28 o
   0   7  17       23.77       27.09     18.11 o
   1   7  17      100.25      103.94     17.85 o
  -3   8  17       40.93       25.57     18.44 o
  -2   8  17        0.33       -3.87     13.66 o
  -1   8  17      239.56      224.51     21.71 o
   0   8  17      225.95      226.55     22.24 o
   1   8  17       13.02       14.06     15.93 o
  -3   9  17      159.10      198.85     29.89 o
  -2   9  17       72.86       66.58     18.50 o
  -1   9  17       13.41        0.66     17.62 o
   0   9  17       79.27       71.64     20.27 o
  -1  10  17       44.48       37.70     19.47 o
  -4   0  18        8.64       26.80     36.21 o
  -3   0  18        0.66      -34.76     34.76 o
  -2   0  18      135.93      192.64     42.00 o
  -1   0  18       21.65        5.79     36.21 o
   0   0  18       16.57      -12.65     18.78 o
   1   0  18       36.86       59.48     22.58 o
   2   0  18       95.70       63.39     25.03 o
  -4   1  18        7.80       33.42     25.08 o
  -3   1  18       24.38      -24.29     24.29 o
  -2   1  18      327.78      360.70     34.31 o
  -1   1  18      132.86      137.07     19.42 o
   0   1  18       48.36       54.24     14.67 o
   1   1  18       71.79       69.75     16.04 o
   2   1  18       22.62       19.68     16.70 o
  -4   2  18       22.25       -2.22     25.71 o
  -3   2  18      291.14      253.17     30.67 o
  -2   2  18       34.65       23.22     28.97 o
  -1   2  18        7.59        6.23     16.93 o
   0   2  18        5.06       -8.25     13.73 o
   1   2  18       78.36       89.98     16.26 o
   2   2  18       53.34       58.54     21.11 o
  -4   3  18        0.27       -2.02     18.14 o
  -3   3  18       26.12       32.22     25.47 o
  -2   3  18        0.92       11.31     25.77 o
  -1   3  18      171.85      173.66     19.77 o
   0   3  18        0.34       -7.47     13.89 o
   1   3  18       22.35        7.28     15.14 o
  -4   4  18       15.93      -24.74     24.74 o
  -3   4  18       34.50       38.46     18.76 o
  -2   4  18        0.09      -18.02     25.98 o
  -1   4  18        2.12       17.47     22.16 o
   0   4  18       61.94       31.34     18.79 o
   1   4  18       19.43        8.23     15.44 o
  -3   5  18       90.30       66.00     21.14 o
  -2   5  18      290.52      302.52     23.95 o
  -1   5  18       41.44       15.73     17.67 o
   0   5  18      257.03      269.84     45.89 o
   1   5  18      140.40      144.34     17.59 o
  -3   6  18      186.68      224.76     33.69 o
  -2   6  18       86.01       67.88     19.34 o
  -1   6  18        7.81       21.18     17.76 o
   0   6  18       61.29       66.51     20.00 o
  -2   7  18        0.78        6.81     28.06 o
  -1   7  18      247.53      275.31     24.36 o
   0   7  18        0.13       11.46     19.42 o
  -3   1  19       17.80       20.79     26.88 o
  -2   1  19       23.46      -21.65     27.36 o
  -1   1  19      104.69      133.08     31.24 o
   0   1  19        5.52       21.42     15.28 o
  -2   2  19        1.88      -20.35     27.13 o
  -1   2  19       69.86       23.38     47.80 o
   0   2  19        4.10        3.85     18.94 o
  -2   3  19       14.50      -17.05     27.08 o
  -1   3  19       63.29       67.94     31.49 o
  -1   4  19        0.10       -0.64     29.80 o
 
